# Supplementary material for: SARS-CoV-2 Accessory Protein Orf7b Induces Lung Injury via c-Myc Mediated Apoptosis and Ferroptosis
Source: Int J Mol Sci. 2024 Jan 18;25(2):1157. doi: 10.3390/ijms25021157 (PMC10816122; doi:10.3390/ijms25021157)
Supplement: Supplementary file 1 [file ijms-25-01157-s001.zip]

Archive with 2 entries (2 files):
- ijms-2801855-supplementary figures.pdf
- Table S1. Differentially expressed gene dataset.xls
