# Supplementary material for: SARS-CoV-2 Accessory Protein Orf7b Induces Lung Injury via c-Myc Mediated Apoptosis and Ferroptosis
Source: Int J Mol Sci. 2024 Jan 18;25(2):1157. doi: 10.3390/ijms25021157 (PMC10816122; doi:10.3390/ijms25021157)
Supplement: Supplementary file 1 [file ijms-25-01157-s001.zip › Table S1. Differentially expressed gene dataset.xls]

## Sheet: study vs. control
Name	Chromosome	Region	Max group mean	Log₂ fold change	Fold change	P-value	FDR p-value	Bonferroni	Gene ID	ENSEMBL
MIR6859-1	1	complement(17369..17436)	0	0	0	0	0	0	ENSG00000278267	ENSG00000278267
MIR1302-2HG	1	29554..31109	0.0295766	0.608604	1.52478	0.662422	0	1	ENSG00000243485	ENSG00000243485
MIR1302-2	1	30366..30503	0	0	0	0	0	0	ENSG00000284332	ENSG00000284332
FAM138A	1	complement(34554..36081)	0	0	0	0	0	0	ENSG00000237613	ENSG00000237613
OR4F5	1	65419..71585	0	0	0	0	0	0	ENSG00000186092	ENSG00000186092
gene:ENSG00000238009	1	complement(89295..133723)	0.138039	1.36563	2.57689	0.0718784	0.330621	1	ENSG00000238009	ENSG00000238009
gene:ENSG00000239945	1	complement(89551..91105)	0.182979	-2.48069	-5.58166	0.011051	0.105757	1	ENSG00000239945	ENSG00000239945
gene:ENSG00000239906	1	complement(139790..140339)	0	0	0	0	0	0	ENSG00000239906	ENSG00000239906
gene:ENSG00000241860	1	complement(141474..173862)	0.599351	-0.0861346	-1.06152	0.832102	0.948031	1	ENSG00000241860	ENSG00000241860
RNU6-1100P	1	complement(157784..157887)	0	0	0	0	0	0	ENSG00000222623	ENSG00000222623
gene:ENSG00000241599	1	160446..161525	0	0	0	0	0	0	ENSG00000241599	ENSG00000241599
MIR6859-2	1	complement(187891..187958)	0	0	0	0	0	0	ENSG00000273874	ENSG00000273874
gene:ENSG00000286448	1	266855..268655	0	0	0	0	0	0	ENSG00000286448	ENSG00000286448
gene:ENSG00000236601	1	358857..366052	0	0	0	0	0	0	ENSG00000236601	ENSG00000236601
OR4F29	1	complement(450740..451678)	0	0	0	0	0	0	ENSG00000284733	ENSG00000284733
U6_1	1	complement(516376..516479)	0	0	0	0	0	0	ENSG00000278757	ENSG00000278757
gene:ENSG00000235146	1	587629..594768	0	0	0	0	0	0	ENSG00000235146	ENSG00000235146
gene:ENSG00000278791	1	complement(632325..632413)	0	0	0	0	0	0	ENSG00000278791	ENSG00000278791
OR4F16	1	complement(685679..686673)	0.0278667	-1.39589	-2.63151	0.415721	0	1	ENSG00000284662	ENSG00000284662
RNU6-1199P	1	complement(758233..758336)	0	0	0	0	0	0	ENSG00000223181	ENSG00000223181
gene:ENSG00000229905	1	760911..761989	0	0	0	0	0	0	ENSG00000229905	ENSG00000229905
LINC01409	1	778747..810065	0.188834	-1.18342	-2.27114	0.01227	0.113034	1	ENSG00000237491	ENSG00000237491
FAM87B	1	817371..819837	0.0741487	0.188187	1.13933	0.839385	0.951311	1	ENSG00000177757	ENSG00000177757
LINC01128	1	825138..859446	0.971792	-0.0805294	-1.05741	0.697251	0.898779	1	ENSG00000228794	ENSG00000228794
LINC00115	1	complement(826206..827522)	0.486987	0.0521159	1.03678	0.927494	0.978075	1	ENSG00000225880	ENSG00000225880
gene:ENSG00000288531	1	860226..868202	0.00616464	0.884278	1.84584	0.621414	0	1	ENSG00000288531	ENSG00000288531
FAM41C	1	complement(868071..876903)	0.111821	0.637412	1.55554	0.425365	0.754465	1	ENSG00000230368	ENSG00000230368
gene:ENSG00000272438	1	904834..915976	0.10351	3.42834	10.7655	0.198066	0	1	ENSG00000272438	ENSG00000272438
gene:ENSG00000230699	1	911435..914948	0.135295	2.47108	5.5446	0.00216603	0.0359226	1	ENSG00000230699	ENSG00000230699
gene:ENSG00000241180	1	914171..914971	0.0156475	-1.80775	-3.50097	0.500315	0	1	ENSG00000241180	ENSG00000241180
LINC02593	1	complement(916865..921016)	0.0400518	-5.67504	-51.0925	0.0234615	0.170556	1	ENSG00000223764	ENSG00000223764
SAMD11	1	923923..944575	0.122469	-0.149438	-1.10914	0.787929	0.933912	1	ENSG00000187634	ENSG00000187634
NOC2L	1	complement(944203..959309)	29.2314	0.193481	1.14352	0.233769	0.595446	1	ENSG00000188976	ENSG00000188976
KLHL17	1	960584..965719	1.62035	0.251616	1.19054	0.458035	0.776338	1	ENSG00000187961	ENSG00000187961
PLEKHN1	1	966482..975865	2.05267	-0.366633	-1.28934	0.298629	0.659905	1	ENSG00000187583	ENSG00000187583
PERM1	1	complement(975204..982093)	0.0170653	1.02205	2.03081	0.404579	0	1	ENSG00000187642	ENSG00000187642
gene:ENSG00000272512	1	complement(995966..998051)	0.271816	-0.326419	-1.2539	0.552492	0.829238	1	ENSG00000272512	ENSG00000272512
HES4	1	complement(998962..1000172)	9.84695	0.13964	1.10163	0.58043	0.845688	1	ENSG00000188290	ENSG00000188290
ISG15	1	1001138..1014540	14.7442	-0.347379	-1.27225	0.123768	0.438457	1	ENSG00000187608	ENSG00000187608
gene:ENSG00000224969	1	complement(1011997..1013193)	0	0	0	0	0	0	ENSG00000224969	ENSG00000224969
AGRN	1	1020120..1056118	26.0668	-0.447928	-1.36408	0.00893373	0.0924118	1	ENSG00000188157	ENSG00000188157
gene:ENSG00000242590	1	1055033..1056116	0	0	0	0	0	0	ENSG00000242590	ENSG00000242590
gene:ENSG00000273443	1	complement(1062208..1063288)	0.0946712	1.41645	2.66929	0.236233	0	1	ENSG00000273443	ENSG00000273443
RNF223	1	complement(1070967..1074306)	0.0188403	-3.48438	-11.1919	0.192372	0	1	ENSG00000237330	ENSG00000237330
C1orf159	1	complement(1081818..1116361)	1.97024	-0.309672	-1.23943	0.196456	0.548274	1	ENSG00000131591	ENSG00000131591
gene:ENSG00000285812	1	1097585..1104598	0.00882745	-1.80797	-3.5015	0.500256	0	1	ENSG00000285812	ENSG00000285812
LINC01342	1	1137017..1144056	0	0	0	0	0	0	ENSG00000223823	ENSG00000223823
MIR200B	1	1167104..1167198	0	0	0	0	0	0	ENSG00000207730	ENSG00000207730
MIR200A	1	1167863..1167952	0	0	0	0	0	0	ENSG00000207607	ENSG00000207607
MIR429	1	1169005..1169087	0	0	0	0	0	0	ENSG00000198976	ENSG00000198976
gene:ENSG00000272141	1	1169357..1170343	0	0	0	0	0	0	ENSG00000272141	ENSG00000272141
TTLL10-AS1	1	complement(1173056..1179555)	0.00547342	-0.716993	-1.64375	0.688424	0	1	ENSG00000205231	ENSG00000205231
TTLL10	1	1173880..1197936	0.00908759	3.42834	10.7655	0.198103	0	1	ENSG00000162571	ENSG00000162571
TNFRSF18	1	complement(1203508..1206592)	0	0	0	0	0	0	ENSG00000186891	ENSG00000186891
TNFRSF4	1	complement(1211340..1214153)	0.0120764	-1.15862	-2.23244	0.504208	0	1	ENSG00000186827	ENSG00000186827
SDF4	1	complement(1216909..1232067)	22.3424	-0.00826602	-1.00575	0.955016	0.987797	1	ENSG00000078808	ENSG00000078808
B3GALT6	1	1232237..1235041	8.5454	-0.0425084	-1.0299	0.818265	0.942288	1	ENSG00000176022	ENSG00000176022
C1QTNF12	1	complement(1242446..1246722)	0.0326696	-0.520364	-1.43432	0.679932	0	1	ENSG00000184163	ENSG00000184163
gene:ENSG00000260179	1	complement(1249777..1251334)	0.0453791	0.236317	1.17798	0.839256	0	1	ENSG00000260179	ENSG00000260179
UBE2J2	1	complement(1253909..1273864)	13.2604	0.184475	1.1364	0.275885	0.637149	1	ENSG00000160087	ENSG00000160087
LINC01786	1	1275223..1280420	0.12776	-1.20579	-2.30663	0.327705	0	1	ENSG00000230415	ENSG00000230415
SCNN1D	1	1280436..1292029	0.717909	-0.0691236	-1.04908	0.865538	0.961709	1	ENSG00000162572	ENSG00000162572
ACAP3	1	complement(1292390..1309609)	2.60172	-0.0579663	-1.041	0.771398	0.92836	1	ENSG00000131584	ENSG00000131584
MIR6726	1	complement(1296110..1296170)	0	0	0	0	0	0	ENSG00000278073	ENSG00000278073
PUSL1	1	1308597..1311677	6.36425	-0.070588	-1.05014	0.758051	0.923654	1	ENSG00000169972	ENSG00000169972
INTS11	1	complement(1311585..1324687)	8.59046	0.13197	1.09579	0.40731	0.745394	1	ENSG00000127054	ENSG00000127054
MIR6727	1	complement(1312502..1312566)	0	0	0	0	0	0	ENSG00000283712	ENSG00000283712
gene:ENSG00000240731	1	complement(1317581..1318689)	0.214653	-0.233842	-1.17596	0.81876	0	1	ENSG00000240731	ENSG00000240731
CPTP	1	1324756..1328896	7.44748	-0.292203	-1.22451	0.136087	0.460153	1	ENSG00000224051	ENSG00000224051
TAS1R3	1	1331280..1335314	0.0278353	0.108211	1.07789	0.910791	0	1	ENSG00000169962	ENSG00000169962
DVL1	1	complement(1335276..1349418)	16.8769	0.141745	1.10324	0.394324	0.735592	1	ENSG00000107404	ENSG00000107404
MIR6808	1	complement(1339650..1339708)	0	0	0	0	0	0	ENSG00000284372	ENSG00000284372
MXRA8	1	complement(1352689..1361777)	0.0331628	-0.472687	-1.38769	0.655576	0.880794	1	ENSG00000162576	ENSG00000162576
AURKAIP1	1	complement(1373730..1375495)	55.0141	0.117213	1.08464	0.439196	0.764353	1	ENSG00000175756	ENSG00000175756
CCNL2	1	complement(1385711..1399335)	9.85238	-0.117268	-1.08468	0.495039	0.799565	1	ENSG00000221978	ENSG00000221978
MRPL20-AS1	1	1399520..1402046	2.71773	0.32836	1.25559	0.243096	0.60541	1	ENSG00000224870	ENSG00000224870
MRPL20	1	complement(1401909..1407293)	14.6467	-0.097951	-1.07025	0.565765	0.837788	1	ENSG00000242485	ENSG00000242485
RN7SL657P	1	complement(1405460..1405752)	0	0	0	0	0	0	ENSG00000264293	ENSG00000264293
MRPL20-DT	1	1409096..1410618	1.33423	0.0509875	1.03597	0.903891	0.972382	1	ENSG00000272455	ENSG00000272455
ANKRD65	1	complement(1418420..1421769)	0.0128468	1.76783	3.40542	0.271342	0	1	ENSG00000235098	ENSG00000235098
gene:ENSG00000225905	1	1420245..1422691	0	0	0	0	0	0	ENSG00000225905	ENSG00000225905
TMEM88B	1	1425871..1430255	0.0137784	-1.25638	-2.38895	0.378666	0	1	ENSG00000205116	ENSG00000205116
LINC01770	1	complement(1430539..1434573)	0	0	0	0	0	0	ENSG00000225285	ENSG00000225285
VWA1	1	1434861..1442882	0.272876	-0.109093	-1.07855	0.820389	0.942924	1	ENSG00000179403	ENSG00000179403
ATAD3C	1	1449689..1470163	0.069425	0.151392	1.11064	0.826541	0.945221	1	ENSG00000215915	ENSG00000215915
ATAD3B	1	1471765..1497848	5.608	0.243967	1.18424	0.152227	0.485149	1	ENSG00000160072	ENSG00000160072
ATAD3A	1	1512162..1534685	28.5112	-0.133218	-1.09674	0.438338	0.763482	1	ENSG00000197785	ENSG00000197785
TMEM240	1	complement(1534778..1540624)	0.0883814	-0.985772	-1.98037	0.235718	0.597684	1	ENSG00000205090	ENSG00000205090
SSU72	1	complement(1541673..1574863)	16.0379	0.117492	1.08485	0.425481	0.754465	1	ENSG00000160075	ENSG00000160075
gene:ENSG00000215014	1	1574102..1577075	0.288301	0.110767	1.0798	0.837842	0.95072	1	ENSG00000215014	ENSG00000215014
FNDC10	1	complement(1598012..1600135)	3.80002	-0.834384	-1.7831	0.00690036	0.0775741	1	ENSG00000228594	ENSG00000228594
gene:ENSG00000286989	1	1600314..1602703	0.304813	-0.737671	-1.66748	0.230587	0.591016	1	ENSG00000286989	ENSG00000286989
gene:ENSG00000272106	1	complement(1613758..1615795)	1.17174	-0.320447	-1.24872	0.405577	0.744015	1	ENSG00000272106	ENSG00000272106
MIB2	1	1615454..1630605	1.78543	-0.00753693	-1.00524	0.970464	0.993593	1	ENSG00000197530	ENSG00000197530
MMP23B	1	1632163..1635263	0.0996386	-0.631627	-1.54931	0.330302	0.684718	1	ENSG00000189409	ENSG00000189409
CDK11B	1	complement(1635225..1659012)	22.9252	0.120676	1.08724	0.448322	0.77061	1	ENSG00000248333	ENSG00000248333
gene:ENSG00000272004	1	1659325..1662602	0	0	0	0	0	0	ENSG00000272004	ENSG00000272004
SLC35E2B	1	complement(1659529..1692795)	4.89554	0.0513764	1.03625	0.762483	0.925304	1	ENSG00000189339	ENSG00000189339
CDK11A	1	complement(1702379..1724357)	10.5015	0.100315	1.07201	0.534626	0.820941	1	ENSG00000008128	ENSG00000008128
gene:ENSG00000268575	1	complement(1702736..1737688)	1.35554	-0.120627	-1.08721	0.690815	0.896175	1	ENSG00000268575	ENSG00000268575
NADK	1	complement(1751232..1780457)	12.4648	-0.133986	-1.09732	0.424086	0.754297	1	ENSG00000008130	ENSG00000008130
GNB1	1	complement(1785285..1891117)	65.9378	-0.11544	-1.08331	0.48188	0.791168	1	ENSG00000078369	ENSG00000078369
gene:ENSG00000231050	1	1891471..1892658	0.109025	0.599855	1.51556	0.526336	0	1	ENSG00000231050	ENSG00000231050
CALML6	1	1915108..1917296	0.00886617	2.73422	6.65398	0.276223	0	1	ENSG00000169885	ENSG00000169885
TMEM52	1	complement(1917590..1919279)	0.520377	-0.206686	-1.15403	0.694989	0.898013	1	ENSG00000178821	ENSG00000178821
CFAP74	1	complement(1921951..2003837)	0.0060301	1.09501	2.13614	0.415454	0	1	ENSG00000142609	ENSG00000142609
gene:ENSG00000233542	1	complement(2013213..2015639)	0.00867583	-2.59246	-6.03127	0.311557	0	1	ENSG00000233542	ENSG00000233542
GABRD	1	2019329..2030758	0.0014371	0.0919325	1.0658	0.957896	0	1	ENSG00000187730	ENSG00000187730
gene:ENSG00000226969	1	complement(2049203..2050070)	0.0515378	-3.34678	-10.1737	0.212396	0	1	ENSG00000226969	ENSG00000226969
PRKCZ	1	2050411..2185395	2.77675	0.680574	1.60278	0.000433664	0.0116548	1	ENSG00000067606	ENSG00000067606
gene:ENSG00000271806	1	complement(2141084..2145279)	0.00674005	-0.405801	-1.32482	0.786874	0	1	ENSG00000271806	ENSG00000271806
PRKCZ-AS1	1	complement(2181794..2184389)	0.338365	-0.576705	-1.49144	0.327526	0.683067	1	ENSG00000182873	ENSG00000182873
FAAP20	1	complement(2184461..2212720)	2.21088	-0.298624	-1.22997	0.131988	0.452972	1	ENSG00000162585	ENSG00000162585
gene:ENSG00000234396	1	2212523..2220738	0	0	0	0	0	0	ENSG00000234396	ENSG00000234396
SKI	1	2228319..2310213	21.0139	-0.147242	-1.10745	0.397169	0.737787	1	ENSG00000157933	ENSG00000157933
gene:ENSG00000287356	1	2315040..2323085	0.11877	0.619783	1.53664	0.288843	0.649958	1	ENSG00000287356	ENSG00000287356
MORN1	1	complement(2321253..2391707)	0.570605	0.338578	1.26451	0.239931	0.601967	1	ENSG00000116151	ENSG00000116151
gene:ENSG00000272161	1	complement(2326201..2326693)	0	0	0	0	0	0	ENSG00000272161	ENSG00000272161
gene:ENSG00000272420	1	complement(2363061..2363628)	0.0960303	-0.476483	-1.39135	0.705417	0	1	ENSG00000272420	ENSG00000272420
RER1	1	2391775..2405442	9.09915	-0.0710177	-1.05046	0.664623	0.886315	1	ENSG00000157916	ENSG00000157916
PEX10	1	complement(2403964..2413797)	3.83977	-0.202844	-1.15097	0.353689	0.704998	1	ENSG00000157911	ENSG00000157911
PLCH2	1	2425980..2505532	0.0172704	-0.0537691	-1.03797	0.940314	0.981885	1	ENSG00000149527	ENSG00000149527
gene:ENSG00000224387	1	complement(2492300..2493258)	0	0	0	0	0	0	ENSG00000224387	ENSG00000224387
gene:ENSG00000229393	1	complement(2493437..2494479)	0	0	0	0	0	0	ENSG00000229393	ENSG00000229393
PANK4	1	complement(2508537..2526597)	5.21037	-0.186191	-1.13776	0.319696	0.676346	1	ENSG00000157881	ENSG00000157881
HES5	1	complement(2528745..2530263)	0	0	0	0	0	0	ENSG00000197921	ENSG00000197921
gene:ENSG00000272449	1	2530064..2547460	0.0887902	-0.253904	-1.19243	0.765988	0.926467	1	ENSG00000272449	ENSG00000272449
TNFRSF14-AS1	1	complement(2549920..2557031)	0.0132408	-0.317215	-1.24592	0.802675	0	1	ENSG00000238164	ENSG00000238164
TNFRSF14	1	2555639..2565382	0.425713	-0.270971	-1.20662	0.475333	0.787095	1	ENSG00000157873	ENSG00000157873
gene:ENSG00000225931	1	2566410..2569888	0	0	0	0	0	0	ENSG00000225931	ENSG00000225931
gene:ENSG00000228037	1	2581560..2584533	0	0	0	0	0	0	ENSG00000228037	ENSG00000228037
PRXL2B	1	2586491..2591469	4.69299	0.0114941	1.008	0.955204	0.987797	1	ENSG00000157870	ENSG00000157870
MMEL1	1	complement(2590639..2633016)	0.00428886	-2.59246	-6.03126	0.311557	0	1	ENSG00000142606	ENSG00000142606
MMEL1-AS1	1	2632568..2636620	0	0	0	0	0	0	ENSG00000237058	ENSG00000237058
TTC34	1	complement(2635976..2801717)	0.108365	-0.729518	-1.65809	0.157617	0.493455	1	ENSG00000215912	ENSG00000215912
gene:ENSG00000285945	1	2768091..2784733	0	0	0	0	0	0	ENSG00000285945	ENSG00000285945
gene:ENSG00000283259	1	2773603..2776473	0.010147	0.884294	1.84586	0.602305	0	1	ENSG00000283259	ENSG00000283259
gene:ENSG00000233234	1	complement(2811850..2812692)	0	0	0	0	0	0	ENSG00000233234	ENSG00000233234
gene:ENSG00000287396	1	2814056..2817767	0	0	0	0	0	0	ENSG00000287396	ENSG00000287396
gene:ENSG00000231630	1	complement(2814432..2814998)	0	0	0	0	0	0	ENSG00000231630	ENSG00000231630
gene:ENSG00000284745	1	complement(2960658..2968707)	0.00419095	-1.80775	-3.50097	0.500315	0	1	ENSG00000284745	ENSG00000284745
ACTRT2	1	3021467..3022903	0	0	0	0	0	0	ENSG00000169717	ENSG00000169717
PRDM16-DT	1	complement(3059615..3068437)	0.00172608	-1.80797	-3.5015	0.500256	0	1	ENSG00000177133	ENSG00000177133
PRDM16	1	3069168..3438621	0.0035486	-3.60576	-12.1743	0.179854	0	1	ENSG00000142611	ENSG00000142611
MIR4251	1	3127975..3128035	0	0	0	0	0	0	ENSG00000283572	ENSG00000283572
gene:ENSG00000226286	1	complement(3132927..3133709)	0	0	0	0	0	0	ENSG00000226286	ENSG00000226286
gene:ENSG00000279839	1	3205988..3208664	0	0	0	0	0	0	ENSG00000279839	ENSG00000279839
gene:ENSG00000272235	1	complement(3306636..3310096)	0.0122243	0.47873	1.39352	0.725807	0	1	ENSG00000272235	ENSG00000272235
gene:ENSG00000287828	1	complement(3313052..3323149)	0	0	0	0	0	0	ENSG00000287828	ENSG00000287828
gene:ENSG00000286518	1	complement(3367815..3373928)	0.0201956	4.16208	17.9024	0.097142	0	1	ENSG00000286518	ENSG00000286518
ARHGEF16	1	3454665..3481113	0.354717	-0.514317	-1.42832	0.24703	0.609206	1	ENSG00000130762	ENSG00000130762
gene:ENSG00000272088	1	3487246..3487627	0	0	0	0	0	0	ENSG00000272088	ENSG00000272088
MEGF6	1	complement(3487951..3611508)	3.63258	-1.05388	-2.07611	0.0320662	0.205558	1	ENSG00000162591	ENSG00000162591
MIR551A	1	complement(3560695..3560790)	0	0	0	0	0	0	ENSG00000207776	ENSG00000207776
gene:ENSG00000238260	1	complement(3623190..3624743)	0.151102	-0.174933	-1.12891	0.854322	0.957235	1	ENSG00000238260	ENSG00000238260
TPRG1L	1	3625015..3630127	6.87471	-0.145036	-1.10576	0.461656	0.779191	1	ENSG00000158109	ENSG00000158109
WRAP73	1	complement(3630767..3652761)	1.71852	-0.00130388	-1.0009	0.995459	0.999255	1	ENSG00000116213	ENSG00000116213
TP73	1	3652516..3736201	0.866717	-1.37117	-2.58681	0.0459457	0.255931	1	ENSG00000078900	ENSG00000078900
TP73-AS3	1	complement(3658938..3668772)	0.0367736	-3.34678	-10.1737	0.212386	0	1	ENSG00000227589	ENSG00000227589
TP73-AS2	1	complement(3712200..3714298)	0	0	0	0	0	0	ENSG00000235131	ENSG00000235131
gene:ENSG00000276189	1	3736943..3737103	0	0	0	0	0	0	ENSG00000276189	ENSG00000276189
CCDC27	1	3746460..3771645	0.00327127	-2.59224	-6.03035	0.311603	0	1	ENSG00000162592	ENSG00000162592
SMIM1	1	3772749..3775982	0.079195	0.372837	1.2949	0.74236	0	1	ENSG00000235169	ENSG00000235169
LRRC47	1	complement(3778559..3796498)	9.78605	-0.0545322	-1.03852	0.747288	0.919632	1	ENSG00000130764	ENSG00000130764
RN7SL574P	1	3782815..3783111	0	0	0	0	0	0	ENSG00000266075	ENSG00000266075
gene:ENSG00000272153	1	3785008..3785538	0	0	0	0	0	0	ENSG00000272153	ENSG00000272153
CEP104	1	complement(3812086..3857396)	3.9552	-0.178749	-1.1319	0.266834	0.62842	1	ENSG00000116198	ENSG00000116198
DFFB	1	3857267..3885429	1.04015	-0.223801	-1.16781	0.534178	0.820617	1	ENSG00000169598	ENSG00000169598
C1orf174	1	complement(3889125..3900293)	3.62484	-0.0608813	-1.0431	0.75176	0.920927	1	ENSG00000198912	ENSG00000198912
LINC01134	1	3900352..3917225	0.0471497	-0.808891	-1.75186	0.283368	0.644351	1	ENSG00000236423	ENSG00000236423
LINC01346	1	3940486..3955262	0.00368326	-0.692668	-1.61627	0.682834	0	1	ENSG00000233304	ENSG00000233304
LINC01345	1	complement(3944547..3949024)	0	0	0	0	0	0	ENSG00000226374	ENSG00000226374
LINC02780	1	3976133..4012704	0.00526761	-1.80797	-3.5015	0.500256	0	1	ENSG00000284668	ENSG00000284668
gene:ENSG00000284703	1	complement(4012921..4019508)	0.00581082	0.103234	1.07418	0.942081	0	1	ENSG00000284703	ENSG00000284703
LINC01777	1	4412027..4424689	0	0	0	0	0	0	ENSG00000235054	ENSG00000235054
gene:ENSG00000284694	1	complement(4479131..4484375)	0.0214558	0.482798	1.39745	0.69862	0	1	ENSG00000284694	ENSG00000284694
gene:ENSG00000227169	1	complement(4551735..4552145)	0	0	0	0	0	0	ENSG00000227169	ENSG00000227169
LINC01646	1	4571481..4594016	0.00580893	-2.65478	-6.29748	0.325014	0	1	ENSG00000232596	ENSG00000232596
AJAP1	1	4654609..4792534	0.0131561	0.933419	1.9098	0.278656	0.640307	1	ENSG00000196581	ENSG00000196581
gene:ENSG00000287586	1	complement(4730211..4734992)	0.0106569	1.39331	2.6268	0.407153	0	1	ENSG00000287586	ENSG00000287586
gene:ENSG00000284739	1	complement(4963954..4973298)	0	0	0	0	0	0	ENSG00000284739	ENSG00000284739
LINC02781	1	4973381..4981568	0.0370822	1.43945	2.71218	0.318211	0	1	ENSG00000284674	ENSG00000284674
LINC02782	1	complement(5086459..5090899)	0	0	0	0	0	0	ENSG00000231510	ENSG00000231510
gene:ENSG00000284616	1	complement(5301928..5307394)	0.0098863	1.94197	3.84231	0.461329	0	1	ENSG00000284616	ENSG00000284616
gene:ENSG00000284692	1	complement(5478736..5493057)	0.00876251	2.73432	6.65445	0.28242	0	1	ENSG00000284692	ENSG00000284692
gene:ENSG00000284666	1	complement(5480787..5482028)	0	0	0	0	0	0	ENSG00000284666	ENSG00000284666
gene:ENSG00000260972	1	5492978..5494674	0.00597937	1.94186	3.842	0.46136	0	1	ENSG00000260972	ENSG00000260972
gene:ENSG00000236948	1	complement(5561709..5668295)	0	0	0	0	0	0	ENSG00000236948	ENSG00000236948
gene:ENSG00000264341	1	5564071..5564143	0	0	0	0	0	0	ENSG00000264341	ENSG00000264341
MIR4689	1	complement(5862672..5862741)	0	0	0	0	0	0	ENSG00000264101	ENSG00000264101
NPHP4	1	complement(5862811..5992473)	0.915074	0.0772744	1.05502	0.735209	0.914737	1	ENSG00000131697	ENSG00000131697
KCNAB2	1	5990927..6101193	0.227593	-0.0412985	-1.02904	0.913044	0.974467	1	ENSG00000069424	ENSG00000069424
CHD5	1	complement(6101787..6180321)	0.0371791	0.748533	1.68008	0.268822	0.630445	1	ENSG00000116254	ENSG00000116254
gene:ENSG00000285629	1	complement(6159430..6197757)	0.0977517	0.667264	1.58806	0.604826	0	1	ENSG00000285629	ENSG00000285629
RPL22	1	complement(6185020..6209389)	82.2019	0.229372	1.17232	0.198099	0.549895	1	ENSG00000116251	ENSG00000116251
RNF207-AS1	1	complement(6204840..6205780)	0.0268439	1.94186	3.842	0.46136	0	1	ENSG00000226944	ENSG00000226944
RNF207	1	6205475..6221299	1.03734	0.0983465	1.07055	0.754302	0.921931	1	ENSG00000158286	ENSG00000158286
ICMT	1	complement(6221193..6235972)	13.7908	0.238198	1.17952	0.131191	0.451799	1	ENSG00000116237	ENSG00000116237
LINC00337	1	6234692..6239444	0.103679	-0.46807	-1.38326	0.49554	0.799565	1	ENSG00000225077	ENSG00000225077
HES3	1	6244179..6245578	0	0	0	0	0	0	ENSG00000173673	ENSG00000173673
GPR153	1	complement(6247353..6261098)	0.754895	-0.163736	-1.12018	0.649836	0.878458	1	ENSG00000158292	ENSG00000158292
ACOT7	1	complement(6264269..6393767)	16.0875	-0.0742982	-1.05285	0.652955	0.879711	1	ENSG00000097021	ENSG00000097021
gene:ENSG00000271746	1	6393555..6394391	0.222598	-0.277146	-1.2118	0.697646	0.898849	1	ENSG00000271746	ENSG00000271746
HES2	1	complement(6412418..6424670)	0.00999032	0.648855	1.56792	0.58028	0	1	ENSG00000069812	ENSG00000069812
ESPN	1	6424776..6461367	0.00342635	1.37245	2.5891	0.427974	0	1	ENSG00000187017	ENSG00000187017
MIR4252	1	complement(6429834..6429896)	0	0	0	0	0	0	ENSG00000265392	ENSG00000265392
gene:ENSG00000231868	1	complement(6443034..6447006)	0	0	0	0	0	0	ENSG00000231868	ENSG00000231868
TNFRSF25	1	complement(6460786..6466175)	0.602916	-0.760856	-1.6945	0.0714454	0.329727	1	ENSG00000215788	ENSG00000215788
PLEKHG5	1	complement(6467122..6520074)	2.02619	-0.723723	-1.65144	0.00605442	0.0703042	1	ENSG00000171680	ENSG00000171680
NOL9	1	complement(6521347..6554513)	12.5109	0.398835	1.31844	0.0164503	0.136723	1	ENSG00000162408	ENSG00000162408
RNU6-731P	1	6540854..6540964	0	0	0	0	0	0	ENSG00000253022	ENSG00000253022
TAS1R1	1	6555307..6579755	0.0110134	0.115209	1.08313	0.939171	0	1	ENSG00000173662	ENSG00000173662
ZBTB48	1	6579994..6589280	1.96727	0.289702	1.22239	0.332685	0.686721	1	ENSG00000204859	ENSG00000204859
KLHL21	1	complement(6590724..6614607)	4.1722	0.176033	1.12977	0.330412	0.684777	1	ENSG00000162413	ENSG00000162413
PHF13	1	6613731..6624030	8.30482	-0.191861	-1.14224	0.263325	0.626383	1	ENSG00000116273	ENSG00000116273
THAP3	1	6624866..6635586	2.40187	0.0488529	1.03444	0.849445	0.955077	1	ENSG00000041988	ENSG00000041988
DNAJC11	1	complement(6634168..6701924)	17.9132	0.172717	1.12718	0.257475	0.620851	1	ENSG00000007923	ENSG00000007923
LINC01672	1	6724637..6730012	0.011676	-1.19794	-2.29411	0.454592	0	1	ENSG00000228750	ENSG00000228750
gene:ENSG00000284744	1	6767954..6770038	0	0	0	0	0	0	ENSG00000284744	ENSG00000284744
CAMTA1-DT	1	complement(6783892..6784843)	0	0	0	0	0	0	ENSG00000237436	ENSG00000237436
CAMTA1	1	6785454..7769706	1.40449	0.0636508	1.04511	0.767416	0.926947	1	ENSG00000171735	ENSG00000171735
gene:ENSG00000237365	1	complement(7008376..7014279)	0	0	0	0	0	0	ENSG00000237365	ENSG00000237365
RNU1-8P	1	7219360..7219524	0	0	0	0	0	0	ENSG00000207056	ENSG00000207056
CAMTA1-IT1	1	7368942..7370270	0	0	0	0	0	0	ENSG00000237402	ENSG00000237402
CAMTA1-AS2	1	complement(7382487..7389754)	0	0	0	0	0	0	ENSG00000237728	ENSG00000237728
CAMTA1-AS1	1	complement(7441096..7441554)	0	0	0	0	0	0	ENSG00000225126	ENSG00000225126
gene:ENSG00000270171	1	complement(7693124..7694844)	0.0213111	-1.86749	-3.64898	0.252816	0	1	ENSG00000270171	ENSG00000270171
gene:ENSG00000270035	1	complement(7698303..7698872)	0	0	0	0	0	0	ENSG00000270035	ENSG00000270035
gene:ENSG00000269978	1	complement(7700704..7700970)	0	0	0	0	0	0	ENSG00000269978	ENSG00000269978
VAMP3	1	7771296..7781432	20.8035	-0.249449	-1.18875	0.145891	0.476483	1	ENSG00000049245	ENSG00000049245
gene:ENSG00000269925	1	7776383..7776775	0.610334	1.2088	2.31145	0.0973672	0.388017	1	ENSG00000269925	ENSG00000269925
PER3	1	7784291..7845177	5.13072	-0.189398	-1.14029	0.374627	0.722721	1	ENSG00000049246	ENSG00000049246
gene:ENSG00000236266	1	complement(7810242..7827342)	0.365519	1.61769	3.06884	0.0184165	0.146256	1	ENSG00000236266	ENSG00000236266
UTS2	1	complement(7843083..7853512)	0.00565922	1.94186	3.842	0.46136	0	1	ENSG00000049247	ENSG00000049247
TNFRSF9	1	complement(7915871..7943165)	0.157432	2.18345	4.54239	0.00125533	0.024722	1	ENSG00000049249	ENSG00000049249
PARK7	1	7954291..7985505	38.4342	0.0883488	1.06315	0.56764	0.838763	1	ENSG00000116288	ENSG00000116288
Y_RNA_1	1	complement(7982881..7982983)	0	0	0	0	0	0	ENSG00000200344	ENSG00000200344
gene:ENSG00000284747	1	7991134..8005312	0.22504	1.19789	2.29404	0.0300158	0.1976	1	ENSG00000284747	ENSG00000284747
gene:ENSG00000284716	1	complement(7998187..7999934)	0.0178477	-0.692668	-1.61627	0.68275	0	1	ENSG00000284716	ENSG00000284716
ERRFI1	1	complement(8004404..8026309)	9.04428	0.449381	1.36545	0.0119466	0.111291	1	ENSG00000116285	ENSG00000116285
gene:ENSG00000238290	1	8026738..8122702	0.0307464	-0.0752066	-1.05351	0.948571	0	1	ENSG00000238290	ENSG00000238290
LINC01714	1	8201518..8215210	0.0180689	0.0996873	1.07154	0.947355	0	1	ENSG00000227634	ENSG00000227634
RNU1-7P	1	complement(8206434..8206597)	0	0	0	0	0	0	ENSG00000200975	ENSG00000200975
gene:ENSG00000233645	1	complement(8218190..8220529)	0	0	0	0	0	0	ENSG00000233645	ENSG00000233645
RNU6-991P	1	complement(8292157..8292263)	0	0	0	0	0	0	ENSG00000251977	ENSG00000251977
SLC45A1	1	8318114..8344167	0.351554	0.890477	1.85379	0.0833273	0.355201	1	ENSG00000162426	ENSG00000162426
Y_RNA_2	1	8328067..8328179	0	0	0	0	0	0	ENSG00000252254	ENSG00000252254
RERE	1	complement(8352397..8848921)	9.43404	-0.148235	-1.10821	0.395092	0.736246	1	ENSG00000142599	ENSG00000142599
RERE-AS1	1	8424645..8435013	0.00861374	1.94186	3.842	0.46136	0	1	ENSG00000232912	ENSG00000232912
gene:ENSG00000221083	1	complement(8511795..8511919)	0	0	0	0	0	0	ENSG00000221083	ENSG00000221083
Y_RNA_3	1	complement(8796571..8796673)	0	0	0	0	0	0	ENSG00000222511	ENSG00000222511
gene:ENSG00000228423	1	complement(8805860..8807051)	0.292408	1.38549	2.61262	0.312773	0	1	ENSG00000228423	ENSG00000228423
ENO1	1	complement(8861000..8879190)	319.79	0.171153	1.12596	0.28766	0.648623	1	ENSG00000074800	ENSG00000074800
MIR6728	1	complement(8866502..8866590)	0	0	0	0	0	0	ENSG00000274258	ENSG00000274258
ENO1-AS1	1	8878835..8879894	0.0879417	0.104535	1.07515	0.935542	0	1	ENSG00000230679	ENSG00000230679
RNU6-304P	1	complement(8883427..8883533)	0	0	0	0	0	0	ENSG00000201725	ENSG00000201725
CA6	1	8945867..8975092	0	0	0	0	0	0	ENSG00000131686	ENSG00000131686
RN7SL451P	1	complement(8979576..8979874)	0	0	0	0	0	0	ENSG00000265141	ENSG00000265141
SLC2A7	1	complement(9002973..9026423)	0.00408436	1.94176	3.84173	0.461387	0	1	ENSG00000197241	ENSG00000197241
SLC2A5	1	complement(9035106..9088478)	0.0170895	0.126835	1.0919	0.88931	0.968956	1	ENSG00000142583	ENSG00000142583
gene:ENSG00000252404	1	9082696..9082879	0	0	0	0	0	0	ENSG00000252404	ENSG00000252404
GPR157	1	complement(9100305..9129102)	1.23119	-0.319579	-1.24797	0.358773	0.708891	1	ENSG00000180758	ENSG00000180758
MIR34AHG	1	complement(9148011..9198906)	0.100382	0.210005	1.15669	0.688098	0.89561	1	ENSG00000228526	ENSG00000228526
MIR34A	1	complement(9151668..9151777)	0	0	0	0	0	0	ENSG00000284357	ENSG00000284357
LNCTAM34A	1	9182004..9196284	0.0529897	-0.515172	-1.42916	0.620787	0.864887	1	ENSG00000234546	ENSG00000234546
H6PD	1	9234774..9271337	3.31041	-1.14704	-2.21459	0.000179291	0.00618089	1	ENSG00000049239	ENSG00000049239
SPSB1	1	9292894..9369532	2.65369	-0.168144	-1.12361	0.516903	0.813087	1	ENSG00000171621	ENSG00000171621
gene:ENSG00000284652	1	complement(9421098..9422862)	0.0462362	1.58603	3.00223	0.222621	0	1	ENSG00000284652	ENSG00000284652
LINC02606	1	complement(9425094..9440564)	0.0392478	1.35273	2.55394	0.209971	0	1	ENSG00000284693	ENSG00000284693
gene:ENSG00000235263	1	complement(9501092..9503471)	0.0112147	1.94176	3.84173	0.461387	0	1	ENSG00000235263	ENSG00000235263
SLC25A33	1	9539465..9585173	4.08825	0.161291	1.11829	0.422024	0.753126	1	ENSG00000171612	ENSG00000171612
TMEM201	1	9588911..9614877	6.70622	0.0394953	1.02775	0.80503	0.93846	1	ENSG00000188807	ENSG00000188807
PIK3CD	1	9651731..9729114	7.23955	0.730949	1.65973	3.94306e-05	0.00190069	1	ENSG00000171608	ENSG00000171608
PIK3CD-AS1	1	complement(9652610..9654586)	0.00490901	-1.80786	-3.50124	0.500286	0	1	ENSG00000179840	ENSG00000179840
PIK3CD-AS2	1	complement(9672426..9687555)	0.260571	0.610545	1.52684	0.420706	0.751933	1	ENSG00000231789	ENSG00000231789
CLSTN1	1	complement(9728926..9823984)	36.6783	0.0706582	1.0502	0.685416	0.894849	1	ENSG00000171603	ENSG00000171603
gene:ENSG00000280113	1	complement(9826289..9828271)	0	0	0	0	0	0	ENSG00000280113	ENSG00000280113
CTNNBIP1	1	complement(9848276..9910336)	2.01033	-1.20515	-2.30561	0.00125752	0.0247357	1	ENSG00000178585	ENSG00000178585
gene:ENSG00000223989	1	9848318..9850154	0	0	0	0	0	0	ENSG00000223989	ENSG00000223989
gene:ENSG00000285701	1	9900614..9908034	0	0	0	0	0	0	ENSG00000285701	ENSG00000285701
LZIC	1	complement(9922113..9943407)	5.04136	0.193623	1.14363	0.280139	0.641104	1	ENSG00000162441	ENSG00000162441
gene:ENSG00000228150	1	9942923..9949974	0.0829851	-1.57986	-2.9894	0.337029	0	1	ENSG00000228150	ENSG00000228150
NMNAT1	1	9943428..9985501	1.47225	0.187079	1.13846	0.535366	0.820989	1	ENSG00000173614	ENSG00000173614
RN7SKP269	1	9947318..9947636	0.101815	-0.270544	-1.20626	0.832895	0	1	ENSG00000202415	ENSG00000202415
MIR5697	1	9967381..9967458	0	0	0	0	0	0	ENSG00000265521	ENSG00000265521
gene:ENSG00000241326	1	9983141..9984568	0.082102	-3.48438	-11.1919	0.192417	0	1	ENSG00000241326	ENSG00000241326
RBP7	1	9997206..10016021	1.88527	-0.829131	-1.77662	0.0838108	0.356529	1	ENSG00000162444	ENSG00000162444
UBE4B	1	10032832..10181239	7.53416	-0.0126981	-1.00884	0.938629	0.981297	1	ENSG00000130939	ENSG00000130939
RNU6-828P	1	10163268..10163374	0	0	0	0	0	0	ENSG00000201746	ENSG00000201746
KIF1B	1	10210570..10381603	11.5381	0.000619171	1.00043	0.997003	0.999513	1	ENSG00000054523	ENSG00000054523
gene:ENSG00000264881	1	10227718..10227803	0	0	0	0	0	0	ENSG00000264881	ENSG00000264881
RNU6-37P	1	10298966..10299072	0.335795	-0.123853	-1.08964	0.930834	0	1	ENSG00000199562	ENSG00000199562
RN7SL731P	1	10306465..10306757	0	0	0	0	0	0	ENSG00000264501	ENSG00000264501
gene:ENSG00000284735	1	complement(10381906..10387150)	0.00666987	-2.59235	-6.03081	0.31158	0	1	ENSG00000284735	ENSG00000284735
gene:ENSG00000284642	1	10395416..10397432	0.211488	-0.0217644	-1.0152	0.972166	0.993823	1	ENSG00000284642	ENSG00000284642
PGD	1	10398592..10420511	31.4684	0.578457	1.49325	0.00177446	0.0317029	1	ENSG00000142657	ENSG00000142657
gene:ENSG00000271989	1	complement(10429881..10430677)	0.2141	-0.00300331	-1.00208	0.996835	0.999513	1	ENSG00000271989	ENSG00000271989
CENPS-CORT	1	10430102..10452153	2.16808	0.477682	1.3925	0.200544	0.553845	1	ENSG00000251503	ENSG00000251503
CENPS	1	10430433..10442808	5.09121	0.533543	1.44748	0.0785157	0.345253	1	ENSG00000175279	ENSG00000175279
CORT	1	10450031..10451998	0.149437	-0.0546993	-1.03864	0.95065	0.986216	1	ENSG00000241563	ENSG00000241563
DFFA	1	complement(10456522..10472529)	11.7699	0.510554	1.4246	0.00215218	0.0357948	1	ENSG00000160049	ENSG00000160049
gene:ENSG00000203469	1	10458555..10459338	0.0429351	2.73433	6.65452	0.2762	0	1	ENSG00000203469	ENSG00000203469
PEX14	1	10472288..10630758	4.93316	-0.00152807	-1.00106	0.994053	0.999072	1	ENSG00000142655	ENSG00000142655
gene:ENSG00000287727	1	complement(10612222..10616452)	0.0281111	2.62664	6.17587	0.102898	0	1	ENSG00000287727	ENSG00000287727
RN7SL614P	1	10616836..10617115	0.0319611	0.091822	1.06572	0.957946	0	1	ENSG00000243267	ENSG00000243267
CASZ1	1	complement(10636604..10796650)	2.54735	-0.104361	-1.07502	0.545791	0.825984	1	ENSG00000130940	ENSG00000130940
gene:ENSG00000272078	1	10639241..10654333	0.0260174	-0.366505	-1.28923	0.635867	0.872459	1	ENSG00000272078	ENSG00000272078
C1orf127	1	complement(10946471..10982037)	0.00677902	2.79641	6.94709	0.292115	0	1	ENSG00000175262	ENSG00000175262
TARDBP	1	11012344..11030528	25.1124	0.0676582	1.04801	0.687512	0.895548	1	ENSG00000120948	ENSG00000120948
MASP2	1	complement(11026523..11047239)	0.0160697	-0.287068	-1.22016	0.785793	0	1	ENSG00000009724	ENSG00000009724
SRM	1	complement(11054584..11060020)	77.7391	0.240285	1.18123	0.141772	0.469423	1	ENSG00000116649	ENSG00000116649
EXOSC10	1	complement(11066618..11099869)	20.7474	0.124443	1.09009	0.392303	0.734678	1	ENSG00000171824	ENSG00000171824
gene:ENSG00000226849	1	11068471..11073097	0.0372995	-0.849459	-1.80182	0.39715	0	1	ENSG00000226849	ENSG00000226849
EXOSC10-AS1	1	11099675..11102100	0.130406	1.87686	3.67276	0.167049	0	1	ENSG00000230337	ENSG00000230337
MTOR	1	complement(11106535..11262551)	9.97324	0.0060747	1.00422	0.966961	0.992238	1	ENSG00000198793	ENSG00000198793
MTOR-AS1	1	11143898..11149537	0	0	0	0	0	0	ENSG00000225602	ENSG00000225602
RNU6-537P	1	11152350..11152452	0	0	0	0	0	0	ENSG00000253086	ENSG00000253086
ANGPTL7	1	11189355..11195981	0.033594	1.73849	3.33685	0.188757	0	1	ENSG00000171819	ENSG00000171819
RNU6-291P	1	11226254..11226360	0	0	0	0	0	0	ENSG00000207451	ENSG00000207451
UBIAD1	1	11273198..11296049	4.58031	0.112946	1.08143	0.543776	0.824994	1	ENSG00000120942	ENSG00000120942
gene:ENSG00000284646	1	complement(11311734..11319093)	0	0	0	0	0	0	ENSG00000284646	ENSG00000284646
DISP3	1	11479155..11537551	0.0349848	0.638716	1.55694	0.371361	0.720392	1	ENSG00000204624	ENSG00000204624
gene:ENSG00000285833	1	complement(11500803..11502016)	0	0	0	0	0	0	ENSG00000285833	ENSG00000285833
LINC01647	1	11609468..11613358	0.0148414	2.73433	6.65452	0.2762	0	1	ENSG00000235643	ENSG00000235643
gene:ENSG00000284708	1	11623558..11643416	0.0151671	1.70203	3.25359	0.328096	0	1	ENSG00000284708	ENSG00000284708
FBXO2	1	complement(11637018..11655785)	1.27459	0.781624	1.71907	0.10596	0.402897	1	ENSG00000116661	ENSG00000116661
FBXO44	1	11654375..11663327	1.63266	-0.14447	-1.10532	0.62468	0.866741	1	ENSG00000132879	ENSG00000132879
FBXO6	1	11664200..11674354	0.621957	-0.601792	-1.5176	0.230375	0.590887	1	ENSG00000116663	ENSG00000116663
MAD2L2	1	complement(11674480..11691650)	11.901	-0.179756	-1.13269	0.286794	0.647198	1	ENSG00000116670	ENSG00000116670
DRAXIN	1	11691710..11725857	0.0164122	1.32496	2.50526	0.268374	0	1	ENSG00000162490	ENSG00000162490
AGTRAP	1	11736084..11754802	2.75402	0.324026	1.25182	0.262347	0.625484	1	ENSG00000177674	ENSG00000177674
C1orf167	1	11761787..11789585	0.0189257	2.4861	5.60259	0.0413402	0	1	ENSG00000215910	ENSG00000215910
C1orf167-AS1	1	complement(11777077..11779619)	0.0140599	-1.19804	-2.29429	0.474285	0	1	ENSG00000177553	ENSG00000177553
MTHFR	1	complement(11785723..11806455)	0.728226	-0.220075	-1.16479	0.464125	0.780406	1	ENSG00000177000	ENSG00000177000
CLCN6	1	11806096..11848079	2.06239	-0.353098	-1.2773	0.0756579	0.339496	1	ENSG00000011021	ENSG00000011021
gene:ENSG00000276470	1	11843812..11843984	0	0	0	0	0	0	ENSG00000276470	ENSG00000276470
gene:ENSG00000278852	1	11845549..11845697	0	0	0	0	0	0	ENSG00000278852	ENSG00000278852
NPPA	1	complement(11845709..11848345)	0	0	0	0	0	0	ENSG00000175206	ENSG00000175206
gene:ENSG00000275915	1	11847442..11847549	0	0	0	0	0	0	ENSG00000275915	ENSG00000275915
NPPB	1	complement(11857464..11858945)	6.51685	4.59413	24.153	6.29649e-08	1.02134e-05	0.00176635	ENSG00000120937	ENSG00000120937
gene:ENSG00000285646	1	11907940..11914298	0.803569	-0.500929	-1.41512	0.197833	0.549768	1	ENSG00000285646	ENSG00000285646
RNU5E-1	1	11908152..11908271	14.6038	0.967218	1.95507	0.13606	0.460153	1	ENSG00000199347	ENSG00000199347
RNU5E-4P	1	complement(11909808..11909927)	0.58713	-0.238696	-1.17993	0.822317	0	1	ENSG00000201801	ENSG00000201801
KIAA2013	1	complement(11919591..11926428)	14.3055	0.0899258	1.06432	0.569374	0.839008	1	ENSG00000116685	ENSG00000116685
PLOD1	1	11934205..11975538	12.3245	0.261972	1.19912	0.144348	0.4736	1	ENSG00000083444	ENSG00000083444
gene:ENSG00000287384	1	complement(11979533..11980127)	0.0752027	-0.649126	-1.56822	0.655463	0	1	ENSG00000287384	ENSG00000287384
MFN2	1	11980181..12015211	14.815	-0.0419139	-1.02948	0.793882	0.935352	1	ENSG00000116688	ENSG00000116688
MIIP	1	12019466..12032045	5.58359	0.0125883	1.00876	0.951451	0.986412	1	ENSG00000116691	ENSG00000116691
Y_RNA_4	1	complement(12024012..12024124)	0	0	0	0	0	0	ENSG00000202461	ENSG00000202461
MIR6729	1	12029158..12029222	0	0	0	0	0	0	ENSG00000276869	ENSG00000276869
RN7SL649P	1	complement(12036740..12037014)	0	0	0	0	0	0	ENSG00000243539	ENSG00000243539
TNFRSF8	1	12063303..12144207	0.0320968	0.220542	1.16517	0.785653	0.933352	1	ENSG00000120949	ENSG00000120949
RNU6-777P	1	complement(12077881..12077984)	0	0	0	0	0	0	ENSG00000201135	ENSG00000201135
gene:ENSG00000285604	1	complement(12088441..12092264)	0.016164	-2.65478	-6.29748	0.32503	0	1	ENSG00000285604	ENSG00000285604
MIR7846	1	12166943..12167038	0	0	0	0	0	0	ENSG00000283789	ENSG00000283789
TNFRSF1B	1	12166991..12209228	0.0498497	-2.27623	-4.8441	0.0299803	0.19751	1	ENSG00000028137	ENSG00000028137
MIR4632	1	12191713..12191773	0	0	0	0	0	0	ENSG00000263676	ENSG00000263676
SNORA70_1	1	complement(12221148..12221271)	0	0	0	0	0	0	ENSG00000252969	ENSG00000252969
VPS13D	1	12230030..12512047	4.33922	-0.158016	-1.11575	0.312214	0.672087	1	ENSG00000048707	ENSG00000048707
SNORA59A	1	12507246..12507397	0.380177	1.18627	2.27564	0.365849	0	1	ENSG00000239149	ENSG00000239149
LINC02766	1	12527724..12528420	0	0	0	0	0	0	ENSG00000229484	ENSG00000229484
DHRS3	1	complement(12567910..12618210)	0.61931	2.1179	4.34062	0.000193684	0.00654109	1	ENSG00000162496	ENSG00000162496
RNU6ATAC18P	1	complement(12569972..12570072)	0	0	0	0	0	0	ENSG00000221340	ENSG00000221340
MIR6730	1	complement(12578957..12579023)	0	0	0	0	0	0	ENSG00000276830	ENSG00000276830
gene:ENSG00000272482	1	complement(12618900..12619244)	0	0	0	0	0	0	ENSG00000272482	ENSG00000272482
AADACL4	1	12644085..12667076	0.0068395	-2.59224	-6.03035	0.311603	0	1	ENSG00000204518	ENSG00000204518
AADACL3	1	12716110..12728760	0.00446041	0.884285	1.84585	0.567175	0	1	ENSG00000188984	ENSG00000188984
C1orf158	1	12746200..12763699	0.0390641	0.262402	1.19947	0.784234	0.932934	1	ENSG00000157330	ENSG00000157330
PRAMEF12	1	12773738..12777906	0.0111324	3.24303	9.4678	0.209655	0	1	ENSG00000116726	ENSG00000116726
PRAMEF1	1	12791397..12796628	0.0123812	3.24291	9.46704	0.187152	0	1	ENSG00000116721	ENSG00000116721
LINC01784	1	complement(12822686..12823159)	0.0320389	1.94197	3.84231	0.461329	0	1	ENSG00000228338	ENSG00000228338
PRAMEF11	1	complement(12824605..12831410)	0.0151711	0.608392	1.52456	0.662334	0	1	ENSG00000239810	ENSG00000239810
HNRNPCL1	1	complement(12847377..12848720)	0.0423646	2.0656	4.18609	0.20645	0	1	ENSG00000179172	ENSG00000179172
PRAMEF2	1	12857086..12861909	0.0145067	3.1807	9.06748	0.221681	0	1	ENSG00000120952	ENSG00000120952
PRAMEF4	1	complement(12879212..12886201)	0.00658191	0.0921497	1.06596	0.957795	0	1	ENSG00000243073	ENSG00000243073
PRAMEF10	1	complement(12892896..12898270)	0	0	0	0	0	0	ENSG00000187545	ENSG00000187545
PRAMEF7	1	12916610..12920482	0.0122253	2.73432	6.65445	0.282517	0	1	ENSG00000204510	ENSG00000204510
RNU6-1072P	1	12922554..12922660	0	0	0	0	0	0	ENSG00000207434	ENSG00000207434
PRAMEF6	1	complement(12938472..12947580)	0.00568777	0.0918147	1.06571	0.958541	0	1	ENSG00000232423	ENSG00000232423
PRAMEF27	1	complement(13049476..13056575)	0.00919273	-2.59246	-6.03127	0.311557	0	1	ENSG00000274764	ENSG00000274764
HNRNPCL3	1	13060769..13062878	0.0146164	-1.39589	-2.63151	0.415742	0	1	ENSG00000277058	ENSG00000277058
PRAMEF25	1	13068677..13077884	0.0460656	-1.15148	-2.22141	0.327853	0	1	ENSG00000229571	ENSG00000229571
HNRNPCL2	1	complement(13115488..13116854)	0.0156462	2.73422	6.65398	0.276223	0	1	ENSG00000275774	ENSG00000275774
gene:ENSG00000233336	1	complement(13146981..13147460)	0	0	0	0	0	0	ENSG00000233336	ENSG00000233336
PRAMEF26	1	complement(13148905..13155961)	0	0	0	0	0	0	ENSG00000280267	ENSG00000280267
HNRNPCL4	1	complement(13163914..13165631)	0.00520903	-1.80786	-3.50124	0.500286	0	1	ENSG00000179412	ENSG00000179412
PRAMEF9	1	13171848..13179459	0	0	0	0	0	0	ENSG00000204505	ENSG00000204505
PRAMEF13	1	complement(13196188..13201409)	0.00325143	0.0919325	1.0658	0.957896	0	1	ENSG00000279169	ENSG00000279169
PRAMEF18	1	complement(13222705..13226106)	0.0117182	0.897921	1.86338	0.616642	0	1	ENSG00000279804	ENSG00000279804
PRAMEF5	1	13254212..13263314	0	0	0	0	0	0	ENSG00000270601	ENSG00000270601
RNU6-771P	1	complement(13279125..13279231)	0	0	0	0	0	0	ENSG00000207511	ENSG00000207511
PRAMEF8	1	complement(13281035..13285174)	0.0187569	3.42834	10.7655	0.198139	0	1	ENSG00000182330	ENSG00000182330
PRAMEF33	1	13303539..13308907	0.00797808	0.0919303	1.0658	0.961127	0	1	ENSG00000237700	ENSG00000237700
PRAMEF15	1	13315581..13322598	0.0207315	-0.842252	-1.79285	0.588025	0	1	ENSG00000204501	ENSG00000204501
gene:ENSG00000228229	1	13324039..13324518	0	0	0	0	0	0	ENSG00000228229	ENSG00000228229
PRAMEF14	1	complement(13341892..13347134)	0.0138269	-0.777138	-1.71373	0.612234	0	1	ENSG00000204481	ENSG00000204481
PRAMEF19	1	complement(13369067..13371900)	0.00962754	-2.59224	-6.03035	0.311603	0	1	ENSG00000204480	ENSG00000204480
PRAMEF17	1	13389632..13392629	0.00643029	1.94186	3.842	0.46136	0	1	ENSG00000204479	ENSG00000204479
PRAMEF20	1	13416351..13421328	0.0676659	-1.88024	-3.68137	0.0863677	0	1	ENSG00000204478	ENSG00000204478
LRRC38	1	complement(13474973..13514003)	0.0158526	1.39309	2.6264	0.407629	0	1	ENSG00000162494	ENSG00000162494
gene:ENSG00000259961	1	13513220..13516270	0	0	0	0	0	0	ENSG00000259961	ENSG00000259961
PDPN	1	13583465..13617957	0.334728	-0.469533	-1.38466	0.50105	0.802436	1	ENSG00000162493	ENSG00000162493
gene:ENSG00000237445	1	complement(13657311..13659910)	0	0	0	0	0	0	ENSG00000237445	ENSG00000237445
gene:ENSG00000253085	1	complement(13696070..13696199)	0	0	0	0	0	0	ENSG00000253085	ENSG00000253085
PRDM2	1	13700198..13825079	4.36646	-0.164715	-1.12094	0.307949	0.667766	1	ENSG00000116731	ENSG00000116731
KAZN	1	13892792..15118043	2.05428	-0.336911	-1.26305	0.0565716	0.289082	1	ENSG00000189337	ENSG00000189337
RNU6-1265P	1	complement(14124233..14124335)	0	0	0	0	0	0	ENSG00000252151	ENSG00000252151
gene:ENSG00000231606	1	complement(14221887..14304445)	0	0	0	0	0	0	ENSG00000231606	ENSG00000231606
KAZN-AS1	1	complement(14338825..14419973)	0.0154906	0.478625	1.39341	0.714247	0	1	ENSG00000234593	ENSG00000234593
gene:ENSG00000287756	1	complement(14774469..14777727)	0	0	0	0	0	0	ENSG00000287756	ENSG00000287756
TMEM51-AS1	1	complement(15111815..15153618)	0.0160906	-0.100773	-1.07235	0.899796	0.97175	1	ENSG00000175147	ENSG00000175147
TMEM51	1	15152532..15220478	5.25786	0.0206874	1.01444	0.929589	0.978075	1	ENSG00000171729	ENSG00000171729
C1orf195	1	complement(15164344..15171317)	0	0	0	0	0	0	ENSG00000204464	ENSG00000204464
FHAD1	1	15236521..15400283	0.0147703	0.177745	1.13111	0.811463	0.940757	1	ENSG00000142621	ENSG00000142621
FHAD1-AS1	1	complement(15326680..15343876)	0.0104363	1.39297	2.62619	0.403179	0	1	ENSG00000233485	ENSG00000233485
gene:ENSG00000236045	1	complement(15334166..15335464)	0	0	0	0	0	0	ENSG00000236045	ENSG00000236045
gene:ENSG00000228140	1	complement(15402979..15409433)	0.0262901	-0.0676273	-1.04799	0.928359	0.978075	1	ENSG00000228140	ENSG00000228140
EFHD2	1	15409888..15430339	36.8755	0.105144	1.0756	0.495642	0.799565	1	ENSG00000142634	ENSG00000142634
CTRC	1	15438442..15449242	0.0345162	-0.229475	-1.17241	0.784993	0.933352	1	ENSG00000162438	ENSG00000162438
CELA2A	1	15456728..15472091	0	0	0	0	0	0	ENSG00000142615	ENSG00000142615
CELA2B	1	15465909..15491395	0	0	0	0	0	0	ENSG00000215704	ENSG00000215704
CASP9	1	complement(15490832..15526534)	1.00511	0.133269	1.09678	0.666776	0.887002	1	ENSG00000132906	ENSG00000132906
DNAJC16	1	15526813..15592379	3.23599	0.188369	1.13947	0.297981	0.659406	1	ENSG00000116138	ENSG00000116138
SCARNA21B	1	15542165..15542304	0	0	0	0	0	0	ENSG00000251866	ENSG00000251866
gene:ENSG00000272510	1	complement(15565611..15565956)	0	0	0	0	0	0	ENSG00000272510	ENSG00000272510
AGMAT	1	complement(15571699..15585051)	1.31622	0.636212	1.55424	0.104847	0.401332	1	ENSG00000116771	ENSG00000116771
gene:ENSG00000237301	1	complement(15586136..15603626)	0.061303	3.91666	15.102	0.00608338	0.070591	1	ENSG00000237301	ENSG00000237301
RNU7-179P	1	complement(15608078..15608145)	0	0	0	0	0	0	ENSG00000252417	ENSG00000252417
DDI2	1	15617458..15669044	4.08202	-0.0407932	-1.02868	0.801044	0.937116	1	ENSG00000197312	ENSG00000197312
RSC1A1	1	15659869..15661722	0.404631	1.35554	2.55892	0.0273732	0.187486	1	ENSG00000215695	ENSG00000215695
gene:ENSG00000271742	1	complement(15682873..15683128)	0.0270775	-1.80775	-3.50097	0.500315	0	1	ENSG00000271742	ENSG00000271742
PLEKHM2	1	15684320..15734769	20.8693	-0.257305	-1.19524	0.102463	0.397779	1	ENSG00000116786	ENSG00000116786
gene:ENSG00000237938	1	complement(15720312..15736896)	0	0	0	0	0	0	ENSG00000237938	ENSG00000237938
SLC25A34	1	15736258..15741392	0.106868	-0.109902	-1.07915	0.855946	0.957677	1	ENSG00000162461	ENSG00000162461
SLC25A34-AS1	1	complement(15740051..15749896)	0.402133	-0.873319	-1.83187	0.208338	0.561556	1	ENSG00000224459	ENSG00000224459
TMEM82	1	15742499..15747982	0	0	0	0	0	0	ENSG00000162460	ENSG00000162460
FBLIM1	1	15756607..15786594	6.91711	-0.546821	-1.46086	0.00988232	0.098601	1	ENSG00000162458	ENSG00000162458
UQCRHL	1	complement(15807169..15809348)	0.10514	-0.247352	-1.18703	0.709818	0.904264	1	ENSG00000233954	ENSG00000233954
FLJ37453	1	complement(15834474..15848147)	0.318151	0.0571453	1.04041	0.907425	0.973035	1	ENSG00000179743	ENSG00000179743
SPEN	1	15836095..15940456	14.9536	-0.0797908	-1.05686	0.633209	0.871747	1	ENSG00000065526	ENSG00000065526
ZBTB17	1	complement(15941869..15976132)	5.13064	0.12661	1.09173	0.472672	0.786396	1	ENSG00000116809	ENSG00000116809
SRARP	1	16004236..16008807	0.0119553	0.883399	1.84472	0.57813	0	1	ENSG00000183888	ENSG00000183888
gene:ENSG00000233078	1	complement(16006160..16006671)	0	0	0	0	0	0	ENSG00000233078	ENSG00000233078
HSPB7	1	complement(16014028..16019594)	0.00317789	1.94186	3.842	0.46136	0	1	ENSG00000173641	ENSG00000173641
CLCNKA	1	16018875..16034050	0.00291916	1.94186	3.842	0.46136	0	1	ENSG00000186510	ENSG00000186510
CLCNKB	1	16040252..16057311	0.0255889	-1.91308	-3.76612	0.0573812	0.291691	1	ENSG00000184908	ENSG00000184908
FAM131C	1	complement(16057769..16073651)	0.519375	-1.84859	-3.60148	0.00165493	0.0303227	1	ENSG00000185519	ENSG00000185519
EPHA2	1	complement(16124337..16156069)	21.1077	0.112894	1.0814	0.521965	0.815866	1	ENSG00000142627	ENSG00000142627
gene:ENSG00000227959	1	16155211..16157329	0.301786	-0.176645	-1.13025	0.779906	0.931931	1	ENSG00000227959	ENSG00000227959
gene:ENSG00000224621	1	16159266..16161883	0.241205	-0.549253	-1.46333	0.509412	0.807868	1	ENSG00000224621	ENSG00000224621
ARHGEF19-AS1	1	16197854..16198357	0	0	0	0	0	0	ENSG00000234166	ENSG00000234166
ARHGEF19	1	complement(16197854..16212652)	0.857712	-0.0374841	-1.02632	0.92097	0.97672	1	ENSG00000142632	ENSG00000142632
gene:ENSG00000288398	1	complement(16228674..16231335)	0.671877	-0.222766	-1.16697	0.611324	0.860117	1	ENSG00000288398	ENSG00000288398
CPLANE2	1	complement(16231692..16237183)	0.578264	0.369629	1.29202	0.463088	0.779987	1	ENSG00000132881	ENSG00000132881
FBXO42	1	complement(16246840..16352480)	2.59054	-0.314533	-1.24361	0.0929826	0.378458	1	ENSG00000037637	ENSG00000037637
SZRD1	1	16352575..16398145	25.0274	-0.137572	-1.10005	0.356715	0.707563	1	ENSG00000055070	ENSG00000055070
SPATA21	1	complement(16387117..16437424)	0.0429227	-0.568947	-1.48344	0.448872	0.771156	1	ENSG00000187144	ENSG00000187144
NECAP2	1	16440721..16460078	6.87705	0.191851	1.14223	0.252187	0.614588	1	ENSG00000157191	ENSG00000157191
LINC01772	1	16460948..16468481	0.183177	-0.255508	-1.19376	0.628206	0.868294	1	ENSG00000226029	ENSG00000226029
RNU1-1	1	complement(16514122..16514285)	50.3332	-1.25903	-2.39335	0.0208307	0.157839	1	ENSG00000206652	ENSG00000206652
gene:ENSG00000261135	1	16514645..16515754	0.11605	0.310196	1.23988	0.724217	0.909148	1	ENSG00000261135	ENSG00000261135
gene:ENSG00000285853	1	16515034..16521788	0.0829069	-0.872037	-1.83025	0.383203	0.728778	1	ENSG00000285853	ENSG00000285853
gene:ENSG00000224174	1	16520694..16521796	0	0	0	0	0	0	ENSG00000224174	ENSG00000224174
LINC01783	1	complement(16533886..16535649)	0.19202	1.09233	2.13217	0.102725	0.398054	1	ENSG00000233421	ENSG00000233421
RNU1-6P	1	complement(16534081..16534224)	0	0	0	0	0	0	ENSG00000277344	ENSG00000277344
NBPF1	1	complement(16562319..16613562)	10.7813	-0.151214	-1.1105	0.354151	0.705325	1	ENSG00000219481	ENSG00000219481
gene:ENSG00000271732	1	16617391..16617729	0	0	0	0	0	0	ENSG00000271732	ENSG00000271732
gene:ENSG00000282143	1	16656879..16667524	0.118587	0.188397	1.1395	0.876679	0	1	ENSG00000282143	ENSG00000282143
RNU1-3	1	complement(16666785..16666948)	49.6582	-0.962562	-1.94877	0.0673767	0.319212	1	ENSG00000207513	ENSG00000207513
gene:ENSG00000279151	1	16701546..16705594	0	0	0	0	0	0	ENSG00000279151	ENSG00000279151
gene:ENSG00000282740	1	complement(16739938..16750589)	0	0	0	0	0	0	ENSG00000282740	ENSG00000282740
CROCC	1	16740273..16972964	2.18525	-0.299112	-1.23039	0.226708	0.586167	1	ENSG00000058453	ENSG00000058453
RNU1-4	1	16740516..16740679	572.678	0.41942	1.33739	0.0590162	0.295652	1	ENSG00000207389	ENSG00000207389
gene:ENSG00000223643	1	complement(16851257..16853129)	0	0	0	0	0	0	ENSG00000223643	ENSG00000223643
MIR3675	1	complement(16858949..16859021)	0	0	0	0	0	0	ENSG00000263811	ENSG00000263811
gene:ENSG00000228549	1	16870945..16883659	0.138429	2.30001	4.9246	0.00117252	0.0237059	1	ENSG00000228549	ENSG00000228549
RNU1-5P	1	16873708..16873851	0	0	0	0	0	0	ENSG00000277234	ENSG00000277234
gene:ENSG00000238142	1	complement(16887577..16889706)	0.174629	2.98031	7.89155	0.000348567	0.0100371	1	ENSG00000238142	ENSG00000238142
RNU1-2	1	16895980..16896143	566.169	0.378199	1.29972	0.104757	0.401281	1	ENSG00000207005	ENSG00000207005
gene:ENSG00000272426	1	complement(16904339..16904776)	0.0566897	-1.19794	-2.29412	0.455986	0	1	ENSG00000272426	ENSG00000272426
MFAP2	1	complement(16974502..16980632)	0.102211	0.61572	1.53232	0.35272	0.704221	1	ENSG00000117122	ENSG00000117122
gene:ENSG00000286898	1	16976302..16977792	0	0	0	0	0	0	ENSG00000286898	ENSG00000286898
gene:ENSG00000226526	1	16978926..17005091	0	0	0	0	0	0	ENSG00000226526	ENSG00000226526
ATP13A2	1	complement(16985958..17011928)	4.27895	-0.168042	-1.12353	0.387494	0.731158	1	ENSG00000159363	ENSG00000159363
gene:ENSG00000288636	1	complement(17005068..17011757)	0.229465	-4.41637	-21.353	0.103306	0	1	ENSG00000288636	ENSG00000288636
SDHB	1	complement(17018722..17054032)	27.1106	0.0626743	1.0444	0.696223	0.898495	1	ENSG00000117118	ENSG00000117118
PADI2	1	complement(17066761..17119451)	0.0398552	1.6503	3.13899	0.0347794	0.215352	1	ENSG00000117115	ENSG00000117115
LINC02783	1	17189783..17197617	0.079314	0.659184	1.57919	0.344154	0.697478	1	ENSG00000204362	ENSG00000204362
gene:ENSG00000282843	1	complement(17193232..17201733)	0.0338689	-3.82684	-14.1904	0.153519	0	1	ENSG00000282843	ENSG00000282843
PADI1	1	17205128..17246007	0.0249371	-0.458337	-1.37396	0.605568	0.857403	1	ENSG00000142623	ENSG00000142623
PADI3	1	17249098..17284233	0.0291763	1.06829	2.09694	0.372519	0	1	ENSG00000142619	ENSG00000142619
MIR3972	1	17277889..17277975	0	0	0	0	0	0	ENSG00000266634	ENSG00000266634
PADI4	1	17308195..17364004	0.0412643	1.17647	2.26023	0.206542	0	1	ENSG00000159339	ENSG00000159339
PADI6	1	17372196..17401699	0.0165693	1.22275	2.3339	0.429683	0	1	ENSG00000276747	ENSG00000276747
RCC2-AS1	1	17406760..17407382	0.0222888	-1.80775	-3.50097	0.500315	0	1	ENSG00000227751	ENSG00000227751
RCC2	1	complement(17406760..17439677)	45.7578	0.309879	1.2396	0.056036	0.287319	1	ENSG00000179051	ENSG00000179051
ARHGEF10L	1	17539698..17697874	1.41022	-0.443297	-1.35971	0.163417	0.501255	1	ENSG00000074964	ENSG00000074964
LINC02810	1	17717625..17749978	0	0	0	0	0	0	ENSG00000236648	ENSG00000236648
ACTL8	1	17755333..17827063	0.019096	-1.5717	-2.97256	0.314403	0	1	ENSG00000117148	ENSG00000117148
gene:ENSG00000284653	1	18015712..18045612	0.011057	0.100125	1.07187	0.946437	0	1	ENSG00000284653	ENSG00000284653
LINC01654	1	18065657..18074412	0.00642693	-2.59235	-6.03081	0.31158	0	1	ENSG00000261781	ENSG00000261781
IGSF21	1	18107798..18378483	0.0077579	-3.09773	-8.5607	0.219734	0	1	ENSG00000117154	ENSG00000117154
gene:ENSG00000280222	1	18109389..18115861	0	0	0	0	0	0	ENSG00000280222	ENSG00000280222
IGSF21-AS1	1	complement(18166929..18179346)	0	0	0	0	0	0	ENSG00000230035	ENSG00000230035
gene:ENSG00000225387	1	18385829..18388514	0	0	0	0	0	0	ENSG00000225387	ENSG00000225387
KLHDC7A	1	18480930..18485974	0.0166811	-0.736238	-1.66583	0.510233	0	1	ENSG00000179023	ENSG00000179023
PAX7	1	18630846..18748866	0.0103468	-2.50684	-5.68375	0.0947415	0	1	ENSG00000009709	ENSG00000009709
TAS1R2	1	complement(18839599..18859682)	0.017512	0.984101	1.97808	0.498961	0	1	ENSG00000179002	ENSG00000179002
ALDH4A1	1	complement(18871430..18902724)	3.76105	0.604724	1.52069	0.0435515	0.246896	1	ENSG00000159423	ENSG00000159423
MIR4695	1	complement(18883202..18883275)	0	0	0	0	0	0	ENSG00000265606	ENSG00000265606
MIR1290	1	complement(18897071..18897148)	0	0	0	0	0	0	ENSG00000221662	ENSG00000221662
IFFO2	1	complement(18904280..18956676)	4.42943	0.203608	1.15158	0.330966	0.685225	1	ENSG00000169991	ENSG00000169991
gene:ENSG00000272084	1	complement(19072110..19075511)	0.33997	-0.762026	-1.69587	0.129002	0.448451	1	ENSG00000272084	ENSG00000272084
UBR4	1	complement(19074510..19210266)	19.4296	-0.262297	-1.19939	0.160588	0.49779	1	ENSG00000127481	ENSG00000127481
EMC1-AS1	1	19210501..19240704	0.372165	-0.867806	-1.82489	0.243225	0.60541	1	ENSG00000230424	ENSG00000230424
EMC1	1	complement(19215660..19251527)	12.4416	0.35892	1.28247	0.0207188	0.157416	1	ENSG00000127463	ENSG00000127463
MRTO4	1	19251805..19260128	32.0836	0.299232	1.23049	0.0680496	0.320467	1	ENSG00000053372	ENSG00000053372
AKR7L	1	complement(19265982..19274194)	0.603813	-1.11493	-2.16585	0.0302394	0.198508	1	ENSG00000211454	ENSG00000211454
AKR7A3	1	complement(19282573..19288770)	0.675362	-0.36425	-1.28721	0.492163	0.797587	1	ENSG00000162482	ENSG00000162482
AKR7A2	1	complement(19303965..19312144)	10.4571	0.501394	1.41558	0.0224233	0.166141	1	ENSG00000053371	ENSG00000053371
RNU6-1099P	1	complement(19305076..19305182)	0	0	0	0	0	0	ENSG00000200403	ENSG00000200403
SLC66A1	1	19312326..19329300	5.79337	-0.569332	-1.48384	0.00773313	0.0837562	1	ENSG00000040487	ENSG00000040487
CAPZB	1	complement(19338775..19485539)	6.74455	-0.0675934	-1.04797	0.654925	0.88049	1	ENSG00000077549	ENSG00000077549
RN7SL277P	1	19424384..19424671	0	0	0	0	0	0	ENSG00000240490	ENSG00000240490
MICOS10	1	19484403..19629821	5.93963	0.0321359	1.02252	0.846123	0.953873	1	ENSG00000173436	ENSG00000173436
RNU4-28P	1	19510593..19510733	0	0	0	0	0	0	ENSG00000201609	ENSG00000201609
gene:ENSG00000235185	1	complement(19591802..19596832)	0	0	0	0	0	0	ENSG00000235185	ENSG00000235185
NBL1	1	19596979..19658456	5.6483	0.29767	1.22916	0.140749	0.467931	1	ENSG00000158747	ENSG00000158747
MICOS10-NBL1	1	19597067..19656927	0.48536	-0.0223083	-1.01558	0.982303	0.996538	1	ENSG00000270136	ENSG00000270136
HTR6	1	19664875..19680966	0.0170512	-0.416697	-1.33487	0.72326	0	1	ENSG00000158748	ENSG00000158748
TMCO4	1	complement(19682240..19799945)	1.36643	-0.34273	-1.26815	0.307735	0.667766	1	ENSG00000162542	ENSG00000162542
RNF186	1	complement(19814029..19815283)	0.0144119	2.73422	6.65398	0.276223	0	1	ENSG00000178828	ENSG00000178828
gene:ENSG00000235434	1	19814367..19819502	0	0	0	0	0	0	ENSG00000235434	ENSG00000235434
OTUD3	1	19882395..19912945	3.24909	-0.40624	-1.32523	0.102735	0.398054	1	ENSG00000169914	ENSG00000169914
PLA2G2E	1	complement(19920009..19923617)	0	0	0	0	0	0	ENSG00000188784	ENSG00000188784
RN7SL304P	1	19970969..19971269	0	0	0	0	0	0	ENSG00000242688	ENSG00000242688
PLA2G2A	1	complement(19975431..19980416)	0	0	0	0	0	0	ENSG00000188257	ENSG00000188257
PLA2G5	1	20028179..20091911	0.00682609	-1.19772	-2.29376	0.453527	0	1	ENSG00000127472	ENSG00000127472
PLA2G2D	1	complement(20111939..20119566)	0.00360539	-1.80797	-3.5015	0.500256	0	1	ENSG00000117215	ENSG00000117215
PLA2G2F	1	20139323..20150381	0.00612157	-1.07513	-2.10692	0.438855	0	1	ENSG00000158786	ENSG00000158786
gene:ENSG00000227066	1	20154171..20160568	0	0	0	0	0	0	ENSG00000227066	ENSG00000227066
PLA2G2C	1	complement(20161253..20186518)	0.00314156	0.0919303	1.0658	0.961116	0	1	ENSG00000187980	ENSG00000187980
UBXN10	1	20186096..20196050	0.0151412	1.20539	2.306	0.266042	0	1	ENSG00000162543	ENSG00000162543
LINC01757	1	20243095..20244664	0	0	0	0	0	0	ENSG00000228105	ENSG00000228105
gene:ENSG00000284710	1	20272018..20275005	0.0151495	-1.19783	-2.29394	0.457899	0	1	ENSG00000284710	ENSG00000284710
VWA5B1	1	20290875..20359518	0.00538341	-0.350246	-1.27478	0.755918	0	1	ENSG00000158816	ENSG00000158816
gene:ENSG00000226664	1	complement(20294211..20323187)	0	0	0	0	0	0	ENSG00000226664	ENSG00000226664
LINC01141	1	complement(20360579..20431234)	0.0112318	-1.23871	-2.35987	0.405922	0	1	ENSG00000236963	ENSG00000236963
gene:ENSG00000226487	1	complement(20412304..20413253)	0	0	0	0	0	0	ENSG00000226487	ENSG00000226487
gene:ENSG00000284641	1	20476222..20478937	0.00757238	0.0920342	1.06587	0.957849	0	1	ENSG00000284641	ENSG00000284641
gene:ENSG00000284743	1	complement(20478779..20480397)	0	0	0	0	0	0	ENSG00000284743	ENSG00000284743
CAMK2N1	1	complement(20482391..20486210)	0.555444	0.0526189	1.03715	0.923247	0.976871	1	ENSG00000162545	ENSG00000162545
MUL1	1	complement(20499448..20508151)	9.35935	-0.0911943	-1.06525	0.627248	0.867764	1	ENSG00000090432	ENSG00000090432
FAM43B	1	20552573..20555020	0.0217624	-0.350133	-1.27468	0.760624	0	1	ENSG00000183114	ENSG00000183114
CDA	1	20589086..20618903	0.340721	1.24121	2.36396	0.102413	0.397779	1	ENSG00000158825	ENSG00000158825
PINK1	1	20633458..20651511	7.95047	-0.207856	-1.15497	0.260806	0.624683	1	ENSG00000158828	ENSG00000158828
MIR6084	1	20633679..20633788	0	0	0	0	0	0	ENSG00000284005	ENSG00000284005
PINK1-AS	1	complement(20642657..20652193)	1.64327	-0.0692932	-1.0492	0.813915	0.941901	1	ENSG00000117242	ENSG00000117242
DDOST	1	complement(20651767..20661544)	39.7851	0.115393	1.08327	0.440212	0.764729	1	ENSG00000244038	ENSG00000244038
KIF17	1	complement(20664014..20718017)	0.297241	-0.270805	-1.20648	0.56982	0.839319	1	ENSG00000117245	ENSG00000117245
SH2D5	1	complement(20719731..20732837)	3.613	-0.451784	-1.36773	0.0613806	0.302399	1	ENSG00000189410	ENSG00000189410
gene:ENSG00000233069	1	20732880..20733952	0	0	0	0	0	0	ENSG00000233069	ENSG00000233069
HP1BP3	1	complement(20740266..20787323)	19.4199	-0.191549	-1.14199	0.246827	0.609206	1	ENSG00000127483	ENSG00000127483
EIF4G3	1	complement(20806292..21176888)	18.4285	-0.00798803	-1.00555	0.963498	0.991542	1	ENSG00000075151	ENSG00000075151
RNU7-200P	1	20841241..20841302	0	0	0	0	0	0	ENSG00000251914	ENSG00000251914
MIR1256	1	complement(20988314..20988432)	0	0	0	0	0	0	ENSG00000221808	ENSG00000221808
gene:ENSG00000287192	1	21177054..21178164	0.185652	-1.12944	-2.18774	0.150658	0.483399	1	ENSG00000287192	ENSG00000287192
ECE1	1	complement(21217247..21345572)	13.5391	-0.0639545	-1.04533	0.71284	0.905008	1	ENSG00000117298	ENSG00000117298
gene:ENSG00000236936	1	21266082..21267251	0	0	0	0	0	0	ENSG00000236936	ENSG00000236936
ECE1-AS1	1	21293290..21299874	0.0440017	-5.20768	-36.9544	0.0402318	0	1	ENSG00000231105	ENSG00000231105
gene:ENSG00000236009	1	21415898..21417492	0.0117597	-1.80786	-3.50124	0.500286	0	1	ENSG00000236009	ENSG00000236009
NBPF3	1	21440128..21485005	2.83205	-0.196021	-1.14553	0.294474	0.655519	1	ENSG00000142794	ENSG00000142794
ALPL	1	21509397..21578410	0.0113353	-1.57137	-2.97187	0.340127	0	1	ENSG00000162551	ENSG00000162551
LINC02596	1	21586472..21591187	0	0	0	0	0	0	ENSG00000233431	ENSG00000233431
RAP1GAP	1	complement(21596215..21669363)	0.134886	-0.990601	-1.98701	0.09614	0.386174	1	ENSG00000076864	ENSG00000076864
USP48	1	complement(21678298..21783606)	9.3449	0.307416	1.23749	0.0695052	0.324932	1	ENSG00000090686	ENSG00000090686
LDLRAD2	1	21812265..21825225	0.00937804	-1.86793	-3.65009	0.223986	0	1	ENSG00000187942	ENSG00000187942
HSPG2	1	complement(21822244..21937310)	9.1212	0.150638	1.11006	0.354519	0.70564	1	ENSG00000142798	ENSG00000142798
CELA3B	1	21977022..21998642	0	0	0	0	0	0	ENSG00000219073	ENSG00000219073
gene:ENSG00000285959	1	21983606..22030617	0	0	0	0	0	0	ENSG00000285959	ENSG00000285959
RN7SL386P	1	21987481..21987777	0	0	0	0	0	0	ENSG00000273610	ENSG00000273610
RNU6-1022P	1	21987816..21987919	0	0	0	0	0	0	ENSG00000201919	ENSG00000201919
CELA3A	1	22001657..22012542	0	0	0	0	0	0	ENSG00000142789	ENSG00000142789
RN7SL186P	1	22010650..22010946	0	0	0	0	0	0	ENSG00000278124	ENSG00000278124
RNU6-776P	1	22010985..22011088	0	0	0	0	0	0	ENSG00000201273	ENSG00000201273
LINC01635	1	complement(22023990..22026048)	0.0140162	0.0999061	1.0717	0.946882	0	1	ENSG00000228397	ENSG00000228397
LINC00339	1	22024558..22031223	0.754211	-0.226463	-1.16996	0.539089	0.822523	1	ENSG00000218510	ENSG00000218510
CDC42	1	22025511..22101360	8.07215	-0.0393903	-1.02768	0.799388	0.936517	1	ENSG00000070831	ENSG00000070831
CDC42-AS1	1	complement(22028317..22052927)	0.0233268	-1.53123	-2.89033	0.23133	0	1	ENSG00000285752	ENSG00000285752
CDC42-IT1	1	22059197..22064199	0.098399	-0.0757739	-1.05393	0.942725	0	1	ENSG00000230068	ENSG00000230068
WNT4	1	complement(22117313..22143969)	0.0611405	0.392092	1.31229	0.591614	0.850734	1	ENSG00000162552	ENSG00000162552
gene:ENSG00000285873	1	22142850..22157401	0.0597323	-0.101507	-1.07289	0.94071	0	1	ENSG00000285873	ENSG00000285873
MIR4418	1	22266239..22266300	0	0	0	0	0	0	ENSG00000266564	ENSG00000266564
gene:ENSG00000279625	1	complement(22364630..22366482)	0	0	0	0	0	0	ENSG00000279625	ENSG00000279625
ZBTB40	1	22428838..22531157	3.84885	-0.011123	-1.00774	0.948025	0.985475	1	ENSG00000184677	ENSG00000184677
ZBTB40-IT1	1	22517474..22519708	0.0290842	0.0919325	1.0658	0.957896	0	1	ENSG00000237200	ENSG00000237200
EPHA8	1	22563489..22603595	0	0	0	0	0	0	ENSG00000070886	ENSG00000070886
MIR6127	1	complement(22633258..22633366)	0	0	0	0	0	0	ENSG00000276835	ENSG00000276835
C1QA	1	22636628..22639678	0	0	0	0	0	0	ENSG00000173372	ENSG00000173372
C1QC	1	22643633..22648110	0	0	0	0	0	0	ENSG00000159189	ENSG00000159189
C1QB	1	22652762..22661637	0.004646	-1.80775	-3.50097	0.500315	0	1	ENSG00000173369	ENSG00000173369
EPHB2	1	22710839..22921500	9.02388	0.295308	1.22715	0.100966	0.394584	1	ENSG00000133216	ENSG00000133216
MIR4684	1	22719517..22719598	0	0	0	0	0	0	ENSG00000265422	ENSG00000265422
gene:ENSG00000225952	1	complement(22835713..22836849)	0	0	0	0	0	0	ENSG00000225952	ENSG00000225952
MIR4253	1	complement(22863159..22863226)	0	0	0	0	0	0	ENSG00000264014	ENSG00000264014
LACTBL1	1	complement(22953043..22965338)	0	0	0	0	0	0	ENSG00000215906	ENSG00000215906
TEX46	1	complement(23010834..23015852)	0.0183496	1.94197	3.84231	0.461329	0	1	ENSG00000227868	ENSG00000227868
KDM1A	1	23019443..23083689	32.8423	0.060323	1.0427	0.712671	0.904887	1	ENSG00000004487	ENSG00000004487
gene:ENSG00000240553	1	complement(23020147..23088058)	0.0357657	3.1807	9.06748	0.22161	0	1	ENSG00000240553	ENSG00000240553
MIR3115	1	23044305..23044372	0	0	0	0	0	0	ENSG00000263793	ENSG00000263793
gene:ENSG00000266802	1	complement(23057858..23057934)	0	0	0	0	0	0	ENSG00000266802	ENSG00000266802
LUZP1	1	complement(23084023..23177808)	11.7116	-0.0647511	-1.0459	0.663804	0.885998	1	ENSG00000169641	ENSG00000169641
RNU6-514P	1	23162704..23162810	0	0	0	0	0	0	ENSG00000206935	ENSG00000206935
RNU6-135P	1	23163953..23164053	0	0	0	0	0	0	ENSG00000252578	ENSG00000252578
HTR1D	1	complement(23191895..23217502)	0.830428	0.521909	1.43585	0.262519	0.62559	1	ENSG00000179546	ENSG00000179546
LINC01355	1	complement(23281307..23287488)	0.746903	0.0917265	1.06564	0.795453	0.936072	1	ENSG00000261326	ENSG00000261326
gene:ENSG00000284726	1	23297797..23302866	0.0525827	3.49436	11.2696	0.185232	0	1	ENSG00000284726	ENSG00000284726
HNRNPR	1	complement(23303771..23344336)	31.4482	0.0097364	1.00677	0.954231	0.987583	1	ENSG00000125944	ENSG00000125944
ZNF436	1	complement(23359448..23369836)	2.38046	-0.173478	-1.12777	0.444074	0.767046	1	ENSG00000125945	ENSG00000125945
ZNF436-AS1	1	23368997..23371839	0.50174	0.20777	1.1549	0.653542	0.87984	1	ENSG00000249087	ENSG00000249087
Y_RNA_5	1	23370254..23370346	0	0	0	0	0	0	ENSG00000201405	ENSG00000201405
gene:ENSG00000271420	1	complement(23378380..23379029)	0.101935	-4.40664	-21.2095	0.0839462	0	1	ENSG00000271420	ENSG00000271420
TCEA3	1	complement(23380909..23424748)	0.28079	-1.92333	-3.79298	0.000487818	0.0125606	1	ENSG00000204219	ENSG00000204219
ASAP3	1	complement(23428563..23484568)	4.48072	-0.188631	-1.13968	0.369644	0.71925	1	ENSG00000088280	ENSG00000088280
E2F2	1	complement(23506438..23531233)	2.71523	-0.216995	-1.16231	0.317572	0.675533	1	ENSG00000007968	ENSG00000007968
gene:ENSG00000235052	1	complement(23549139..23550915)	0.0363989	-2.59246	-6.03126	0.311557	0	1	ENSG00000235052	ENSG00000235052
ID3	1	complement(23557926..23559501)	29.6723	-0.322081	-1.25013	0.0541077	0.282012	1	ENSG00000117318	ENSG00000117318
gene:ENSG00000285802	1	complement(23576436..23593621)	0.0209738	-0.487388	-1.4019	0.759842	0	1	ENSG00000285802	ENSG00000285802
MDS2	1	23581495..23640568	0.00844397	2.73422	6.65398	0.276223	0	1	ENSG00000197880	ENSG00000197880
RPL11	1	23691742..23696835	113.379	0.107317	1.07722	0.536311	0.821283	1	ENSG00000142676	ENSG00000142676
ELOA-AS1	1	complement(23706901..23778296)	0.153333	-0.831034	-1.77896	0.163082	0.500784	1	ENSG00000236810	ENSG00000236810
ELOA	1	23743155..23762059	23.9979	0.195444	1.14508	0.194036	0.544509	1	ENSG00000011007	ENSG00000011007
PITHD1	1	23778418..23788232	13.8233	0.361863	1.28508	0.0620662	0.304132	1	ENSG00000057757	ENSG00000057757
LYPLA2	1	23791145..23795539	7.6351	0.0733243	1.05214	0.709171	0.904019	1	ENSG00000011009	ENSG00000011009
GALE	1	complement(23795599..23800781)	5.34772	0.118083	1.08529	0.521844	0.815866	1	ENSG00000117308	ENSG00000117308
HMGCL	1	complement(23801885..23838620)	0.779714	0.167323	1.12297	0.631093	0.870248	1	ENSG00000117305	ENSG00000117305
FUCA1	1	complement(23845077..23868290)	3.45767	0.0373857	1.02625	0.904933	0.972382	1	ENSG00000179163	ENSG00000179163
CNR2	1	complement(23870515..23913362)	0.0152794	-0.0588327	-1.04162	0.95561	0	1	ENSG00000188822	ENSG00000188822
gene:ENSG00000232557	1	23907111..23907885	0	0	0	0	0	0	ENSG00000232557	ENSG00000232557
MIR378F	1	23929070..23929147	0	0	0	0	0	0	ENSG00000264926	ENSG00000264926
PNRC2	1	23956839..23963462	26.7638	0.104674	1.07525	0.522984	0.816506	1	ENSG00000189266	ENSG00000189266
SRSF10	1	complement(23964347..23980927)	9.82517	0.0948452	1.06795	0.524312	0.817086	1	ENSG00000188529	ENSG00000188529
gene:ENSG00000225315	1	24040835..24086799	0	0	0	0	0	0	ENSG00000225315	ENSG00000225315
MYOM3	1	complement(24056035..24112135)	0.0186883	-0.443356	-1.35976	0.579398	0.844622	1	ENSG00000142661	ENSG00000142661
MYOM3-AS1	1	24066774..24083565	0	0	0	0	0	0	ENSG00000230703	ENSG00000230703
IL22RA1	1	complement(24119771..24143140)	0.259148	-0.303878	-1.23446	0.587785	0.849277	1	ENSG00000142677	ENSG00000142677
IFNLR1	1	complement(24154168..24187959)	0.807164	-0.211653	-1.15801	0.54231	0.824471	1	ENSG00000185436	ENSG00000185436
LINC02800	1	24200240..24211693	0.0274391	1.96946	3.91623	0.248504	0	1	ENSG00000230023	ENSG00000230023
GRHL3-AS1	1	complement(24307556..24321901)	0	0	0	0	0	0	ENSG00000232298	ENSG00000232298
GRHL3	1	24319357..24364482	0.0155285	0.107013	1.077	0.922166	0	1	ENSG00000158055	ENSG00000158055
STPG1	1	complement(24356999..24416934)	0.744137	0.090667	1.06486	0.74723	0.919632	1	ENSG00000001460	ENSG00000001460
NIPAL3	1	24415802..24472976	6.2733	-0.442521	-1.35898	0.00524839	0.0641332	1	ENSG00000001461	ENSG00000001461
RCAN3AS	1	complement(24496254..24535400)	0.0104199	1.94176	3.84173	0.461387	0	1	ENSG00000286061	ENSG00000286061
RCAN3	1	24502351..24541040	7.24702	-0.454811	-1.3706	0.0101125	0.100268	1	ENSG00000117602	ENSG00000117602
NCMAP-DT	1	complement(24538802..24556024)	0.0054948	1.94176	3.84173	0.461387	0	1	ENSG00000264443	ENSG00000264443
NCMAP	1	24556087..24609328	0.0150995	1.02238	2.03127	0.411459	0	1	ENSG00000184454	ENSG00000184454
Y_RNA_6	1	complement(24625411..24625513)	0	0	0	0	0	0	ENSG00000239106	ENSG00000239106
SRRM1	1	24631716..24673281	38.3868	0.190788	1.14139	0.261917	0.625475	1	ENSG00000133226	ENSG00000133226
gene:ENSG00000284699	1	24704894..24717596	0.0114526	1.94186	3.842	0.46136	0	1	ENSG00000284699	ENSG00000284699
CLIC4	1	24745382..24844321	55.902	0.183451	1.1356	0.311174	0.671534	1	ENSG00000169504	ENSG00000169504
RNU6-1208P	1	complement(24777873..24777979)	0	0	0	0	0	0	ENSG00000238482	ENSG00000238482
RUNX3	1	complement(24899511..24965121)	3.28323	-0.264497	-1.20122	0.22004	0.577996	1	ENSG00000020633	ENSG00000020633
MIR6731	1	complement(24919345..24919416)	0	0	0	0	0	0	ENSG00000278034	ENSG00000278034
RUNX3-AS1	1	24961345..24963097	0.0436543	-0.625164	-1.54239	0.685818	0	1	ENSG00000229162	ENSG00000229162
gene:ENSG00000261025	1	complement(24968423..24970865)	0.0041535	0.0920342	1.06587	0.957849	0	1	ENSG00000261025	ENSG00000261025
MIR4425	1	25023503..25023586	0	0	0	0	0	0	ENSG00000264371	ENSG00000264371
LINC02793	1	25041136..25047404	0.00709084	0.0918147	1.06571	0.95856	0	1	ENSG00000285823	ENSG00000285823
gene:ENSG00000233755	1	complement(25043707..25113120)	0	0	0	0	0	0	ENSG00000233755	ENSG00000233755
gene:ENSG00000231953	1	25208139..25209437	0	0	0	0	0	0	ENSG00000231953	ENSG00000231953
SYF2	1	complement(25222276..25232502)	12.1956	-0.0539587	-1.03811	0.750467	0.920432	1	ENSG00000117614	ENSG00000117614
gene:ENSG00000284602	1	25232586..25234775	0.471552	0.273771	1.20896	0.577945	0.843246	1	ENSG00000284602	ENSG00000284602
gene:ENSG00000284657	1	25239494..25240253	0.109197	-0.900954	-1.8673	0.441304	0	1	ENSG00000284657	ENSG00000284657
RSRP1	1	complement(25242249..25338213)	5.95551	0.260084	1.19755	0.125094	0.440686	1	ENSG00000117616	ENSG00000117616
gene:ENSG00000272432	1	25247837..25248321	0.255053	-2.08174	-4.23316	0.0559322	0	1	ENSG00000272432	ENSG00000272432
RHD	1	25272393..25330445	0.00978108	3.24302	9.46771	0.209684	0	1	ENSG00000187010	ENSG00000187010
TMEM50A	1	25338317..25362361	14.638	-0.0905196	-1.06475	0.58654	0.848322	1	ENSG00000183726	ENSG00000183726
RHCE	1	complement(25362249..25430192)	0.0945111	0.452152	1.36808	0.591697	0.850734	1	ENSG00000188672	ENSG00000188672
MACO1	1	25430858..25500209	9.97986	-0.155141	-1.11353	0.348245	0.700943	1	ENSG00000204178	ENSG00000204178
LDLRAP1	1	25543606..25568886	4.84522	-0.464633	-1.37997	0.0178651	0.143318	1	ENSG00000157978	ENSG00000157978
gene:ENSG00000225643	1	25581478..25590356	0.061583	-1.57127	-2.97165	0.326618	0	1	ENSG00000225643	ENSG00000225643
MAN1C1	1	25616791..25786206	0.258414	0.563165	1.47751	0.205262	0.558016	1	ENSG00000117643	ENSG00000117643
gene:ENSG00000233478	1	complement(25644544..25659111)	0.0385448	-1.99091	-3.97487	0.146136	0	1	ENSG00000233478	ENSG00000233478
SELENON	1	25800193..25818221	25.7775	-0.572331	-1.48692	0.000884449	0.019617	1	ENSG00000162430	ENSG00000162430
gene:ENSG00000255054	1	25811470..25823744	0	0	0	0	0	0	ENSG00000255054	ENSG00000255054
gene:ENSG00000228172	1	complement(25816749..25820797)	0.121774	0.438168	1.35488	0.482058	0.791168	1	ENSG00000228172	ENSG00000228172
MTFR1L	1	25818640..25832942	2.45439	0.0579777	1.04101	0.776112	0.929929	1	ENSG00000117640	ENSG00000117640
gene:ENSG00000272478	1	complement(25831913..25832134)	0	0	0	0	0	0	ENSG00000272478	ENSG00000272478
AUNIP	1	complement(25831913..25859458)	5.9008	-0.119124	-1.08607	0.561774	0.83556	1	ENSG00000127423	ENSG00000127423
gene:ENSG00000236528	1	25859613..25863420	0.043852	-0.779352	-1.71636	0.588375	0	1	ENSG00000236528	ENSG00000236528
PAQR7	1	complement(25861484..25875708)	2.64315	-0.203506	-1.15149	0.459084	0.777106	1	ENSG00000182749	ENSG00000182749
Y_RNA_7	1	25877496..25877605	0	0	0	0	0	0	ENSG00000207302	ENSG00000207302
STMN1	1	complement(25884181..25906991)	57.5428	0.0506698	1.03575	0.780315	0.93195	1	ENSG00000117632	ENSG00000117632
MIR3917	1	complement(25906362..25906454)	0	0	0	0	0	0	ENSG00000283938	ENSG00000283938
PAFAH2	1	complement(25959767..25998117)	1.60713	0.416174	1.33438	0.164052	0.502459	1	ENSG00000158006	ENSG00000158006
RNU6-110P	1	25964197..25964300	0	0	0	0	0	0	ENSG00000207237	ENSG00000207237
gene:ENSG00000252190	1	26006006..26006130	0	0	0	0	0	0	ENSG00000252190	ENSG00000252190
gene:ENSG00000252691	1	26006216..26006299	0	0	0	0	0	0	ENSG00000252691	ENSG00000252691
EXTL1	1	26019884..26036464	0.0225772	2.36366	5.14675	0.0597201	0	1	ENSG00000158008	ENSG00000158008
SLC30A2	1	complement(26037252..26046118)	0.0162579	1.29164	2.44806	0.34082	0	1	ENSG00000158014	ENSG00000158014
gene:ENSG00000284309	1	26046665..26049099	0	0	0	0	0	0	ENSG00000284309	ENSG00000284309
TRIM63	1	complement(26051301..26068436)	0.0178873	2.06549	4.18576	0.197524	0	1	ENSG00000158022	ENSG00000158022
PDIK1L	1	26111165..26125555	2.07488	-0.183377	-1.13554	0.454275	0.773872	1	ENSG00000175087	ENSG00000175087
FAM110D	1	26159079..26163962	0.0192312	-1.32149	-2.49924	0.318939	0	1	ENSG00000197245	ENSG00000197245
C1orf232	1	complement(26164101..26168963)	0.00660016	1.94176	3.84173	0.461387	0	1	ENSG00000282872	ENSG00000282872
ZNF593OS	1	complement(26169516..26171831)	0.0146845	1.4295	2.69354	0.403841	0	1	ENSG00000236782	ENSG00000236782
ZNF593	1	26169908..26170873	45.6052	0.183289	1.13547	0.276669	0.638162	1	ENSG00000142684	ENSG00000142684
CNKSR1	1	26177484..26189884	0.228528	-2.20137	-4.59915	0.000120447	0.00459138	1	ENSG00000142675	ENSG00000142675
CATSPER4	1	26190561..26202968	0	0	0	0	0	0	ENSG00000188782	ENSG00000188782
CEP85	1	26234200..26278808	10.6041	0.0420397	1.02957	0.791287	0.934864	1	ENSG00000130695	ENSG00000130695
SH3BGRL3	1	26280086..26281522	103.345	-0.199451	-1.14826	0.202665	0.555195	1	ENSG00000142669	ENSG00000142669
UBXN11	1	complement(26281328..26318363)	2.84083	-0.07619	-1.05423	0.71594	0.906209	1	ENSG00000158062	ENSG00000158062
CD52	1	26317958..26320523	0.0095815	0.091822	1.06572	0.957946	0	1	ENSG00000169442	ENSG00000169442
CRYBG2	1	complement(26321698..26360080)	0.0936374	0.887606	1.8501	0.137369	0.461665	1	ENSG00000176092	ENSG00000176092
ZNF683	1	complement(26361634..26374522)	0.00582752	-0.692338	-1.6159	0.667981	0	1	ENSG00000176083	ENSG00000176083
LIN28A	1	26410817..26429728	0.0161538	-1.56745	-2.9638	0.270752	0	1	ENSG00000131914	ENSG00000131914
DHDDS	1	26432282..26471306	5.57218	-0.134489	-1.0977	0.42824	0.756925	1	ENSG00000117682	ENSG00000117682
DHDDS-AS1	1	complement(26462756..26468014)	0.0674122	-0.385036	-1.30589	0.699676	0	1	ENSG00000225891	ENSG00000225891
HMGN2	1	26472440..26476642	164.734	-0.0451921	-1.03182	0.788467	0.934015	1	ENSG00000198830	ENSG00000198830
RPS6KA1	1	26529761..26575030	7.49576	0.354018	1.27812	0.0472147	0.260537	1	ENSG00000117676	ENSG00000117676
MIR1976	1	26554542..26554593	0	0	0	0	0	0	ENSG00000238705	ENSG00000238705
RN7SL679P	1	complement(26593243..26593546)	0.0317963	-1.80797	-3.5015	0.500256	0	1	ENSG00000243905	ENSG00000243905
Y_RNA_8	1	complement(26593940..26594041)	0	0	0	0	0	0	ENSG00000252802	ENSG00000252802
RNU7-29P	1	complement(26602369..26602432)	0	0	0	0	0	0	ENSG00000252429	ENSG00000252429
gene:ENSG00000238316	1	complement(26642286..26642389)	0	0	0	0	0	0	ENSG00000238316	ENSG00000238316
gene:ENSG00000260063	1	complement(26692132..26694131)	0.360422	-0.31969	-1.24806	0.557334	0.832617	1	ENSG00000260063	ENSG00000260063
ARID1A	1	26693236..26782104	16.8056	-0.0700313	-1.04974	0.689431	0.895817	1	ENSG00000117713	ENSG00000117713
PIGV	1	26787054..26800659	0.613719	0.444033	1.3604	0.21135	0.566836	1	ENSG00000060642	ENSG00000060642
RN7SL165P	1	26814822..26815112	0.0664334	-2.65478	-6.29748	0.325046	0	1	ENSG00000241188	ENSG00000241188
ZDHHC18	1	26826688..26857604	5.9722	-0.382269	-1.30339	0.0205163	0.156343	1	ENSG00000204160	ENSG00000204160
SFN	1	26863149..26864456	40.1326	0.673526	1.59497	0.000372622	0.0103671	1	ENSG00000175793	ENSG00000175793
GPN2	1	complement(26876132..26890283)	5.1941	0.171346	1.12611	0.36868	0.718551	1	ENSG00000142751	ENSG00000142751
gene:ENSG00000226698	1	26876133..26878245	0	0	0	0	0	0	ENSG00000226698	ENSG00000226698
GPATCH3	1	complement(26890488..26900467)	6.51115	-0.0190858	-1.01332	0.926327	0.977716	1	ENSG00000198746	ENSG00000198746
NUDC	1	26900238..26946871	89.7904	0.265492	1.20205	0.116354	0.423762	1	ENSG00000090273	ENSG00000090273
NR0B2	1	complement(26911489..26913975)	0	0	0	0	0	0	ENSG00000131910	ENSG00000131910
KDF1	1	complement(26949562..26960468)	0	0	0	0	0	0	ENSG00000175707	ENSG00000175707
TRNP1	1	26993692..27000886	3.09024	0.696664	1.62075	0.0905127	0.373153	1	ENSG00000253368	ENSG00000253368
TENT5B	1	complement(27005020..27012850)	4.84907	0.0202929	1.01417	0.939586	0.981864	1	ENSG00000158246	ENSG00000158246
SLC9A1	1	complement(27098809..27166981)	10.1232	-0.333813	-1.26034	0.0463028	0.257045	1	ENSG00000090020	ENSG00000090020
gene:ENSG00000224311	1	complement(27229106..27234352)	0	0	0	0	0	0	ENSG00000224311	ENSG00000224311
WDTC1	1	27234632..27308636	4.75519	-0.169833	-1.12493	0.346618	0.69955	1	ENSG00000142784	ENSG00000142784
Y_RNA_9	1	complement(27255464..27255567)	0	0	0	0	0	0	ENSG00000252098	ENSG00000252098
TMEM222	1	27322145..27336400	3.3086	-0.449607	-1.36567	0.028062	0.190239	1	ENSG00000186501	ENSG00000186501
RNU6-48P	1	27325219..27325325	0.0742055	1.94176	3.84173	0.461387	0	1	ENSG00000206888	ENSG00000206888
SYTL1	1	27342020..27353937	0.0299705	2.4697	5.53929	0.0244577	0.174902	1	ENSG00000142765	ENSG00000142765
MAP3K6	1	complement(27354067..27366961)	6.91996	-0.254918	-1.19327	0.140065	0.466564	1	ENSG00000142733	ENSG00000142733
FCN3	1	complement(27369110..27374824)	0.0205235	1.76859	3.4072	0.269968	0	1	ENSG00000142748	ENSG00000142748
CD164L2	1	complement(27379176..27383333)	0.0151443	0.608604	1.52478	0.662527	0	1	ENSG00000174950	ENSG00000174950
GPR3	1	27392622..27395814	1.4721	-0.970295	-1.95924	0.0355492	0.218649	1	ENSG00000181773	ENSG00000181773
WASF2	1	complement(27404230..27490167)	22.7036	-0.157224	-1.11514	0.30761	0.667766	1	ENSG00000158195	ENSG00000158195
gene:ENSG00000241169	1	27457198..27459582	0	0	0	0	0	0	ENSG00000241169	ENSG00000241169
gene:ENSG00000237429	1	27525805..27530561	0	0	0	0	0	0	ENSG00000237429	ENSG00000237429
AHDC1	1	complement(27534035..27604431)	6.74798	-0.365991	-1.28877	0.0236714	0.171481	1	ENSG00000126705	ENSG00000126705
FGR	1	complement(27612064..27635185)	0.0190443	2.52264	5.74635	0.113302	0	1	ENSG00000000938	ENSG00000000938
LINC02574	1	complement(27660328..27666279)	0.0387753	-1.8582	-3.62555	0.181914	0	1	ENSG00000233975	ENSG00000233975
IFI6	1	complement(27666064..27672212)	7.90653	-0.235892	-1.17763	0.468494	0.783223	1	ENSG00000126709	ENSG00000126709
gene:ENSG00000225886	1	27669468..27703063	0	0	0	0	0	0	ENSG00000225886	ENSG00000225886
RNU6-949P	1	complement(27675603..27675709)	0	0	0	0	0	0	ENSG00000206767	ENSG00000206767
RNU6-424P	1	27693731..27693835	0	0	0	0	0	0	ENSG00000207095	ENSG00000207095
gene:ENSG00000287244	1	complement(27724822..27725756)	0.0450748	-1.07558	-2.10758	0.432257	0	1	ENSG00000287244	ENSG00000287244
FAM76A	1	27725961..27763116	3.11442	-0.201322	-1.14975	0.375165	0.722721	1	ENSG00000009780	ENSG00000009780
STX12	1	27773219..27824443	6.2217	-0.0999994	-1.07177	0.590535	0.850169	1	ENSG00000117758	ENSG00000117758
gene:ENSG00000269971	1	27773858..27774041	0.113019	-3.03751	-8.21072	0.252854	0	1	ENSG00000269971	ENSG00000269971
gene:ENSG00000270031	1	27819983..27820341	0.0462337	-2.59246	-6.03126	0.311557	0	1	ENSG00000270031	ENSG00000270031
RNU6-1245P	1	27824538..27824643	0	0	0	0	0	0	ENSG00000223062	ENSG00000223062
gene:ENSG00000286433	1	complement(27827812..27831209)	0.00823299	0.0921497	1.06596	0.957795	0	1	ENSG00000286433	ENSG00000286433
PPP1R8	1	27830782..27851676	16.262	0.0509659	1.03596	0.74937	0.919699	1	ENSG00000117751	ENSG00000117751
SCARNA1	1	27834401..27834566	6.55745	-0.0160048	-1.01116	0.976737	0.995087	1	ENSG00000252947	ENSG00000252947
THEMIS2	1	27872543..27886685	0.308408	0.317059	1.24579	0.49276	0.797836	1	ENSG00000130775	ENSG00000130775
RPA2	1	complement(27891524..27914746)	23.7492	0.28761	1.22062	0.077362	0.343366	1	ENSG00000117748	ENSG00000117748
SMPDL3B	1	27935000..27959157	0.0594054	-0.938119	-1.91603	0.270327	0.631795	1	ENSG00000130768	ENSG00000130768
gene:ENSG00000227050	1	complement(27938875..27960193)	0	0	0	0	0	0	ENSG00000227050	ENSG00000227050
XKR8	1	27959588..27968093	1.94301	-0.32049	-1.24875	0.21764	0.574686	1	ENSG00000158156	ENSG00000158156
EYA3	1	complement(27970344..28088637)	4.46946	0.42347	1.34115	0.0334672	0.210016	1	ENSG00000158161	ENSG00000158161
RN7SL559P	1	complement(28031884..28032180)	0.106942	-0.779117	-1.71608	0.577013	0	1	ENSG00000240750	ENSG00000240750
RNU6-176P	1	complement(28142737..28142841)	0	0	0	0	0	0	ENSG00000253005	ENSG00000253005
PTAFR	1	complement(28147166..28193936)	0.0734483	-0.924832	-1.89846	0.187418	0.5361	1	ENSG00000169403	ENSG00000169403
DNAJC8	1	complement(28199456..28233029)	41.8171	-0.0569367	-1.04025	0.701735	0.900915	1	ENSG00000126698	ENSG00000126698
ATP5IF1	1	28236109..28246906	46.3858	0.0629682	1.04461	0.679452	0.892428	1	ENSG00000130770	ENSG00000130770
gene:ENSG00000270605	1	complement(28239509..28241453)	0.082756	-0.296382	-1.22806	0.674871	0.889977	1	ENSG00000270605	ENSG00000270605
gene:ENSG00000271398	1	28247144..28247568	0	0	0	0	0	0	ENSG00000271398	ENSG00000271398
SESN2	1	28259518..28282491	2.69502	0.0281654	1.01971	0.913232	0.974467	1	ENSG00000130766	ENSG00000130766
MED18	1	28329002..28335965	2.32753	0.247957	1.18752	0.480355	0.789805	1	ENSG00000130772	ENSG00000130772
PHACTR4	1	28369582..28500364	11.9921	0.0398966	1.02804	0.797057	0.936262	1	ENSG00000204138	ENSG00000204138
Y_RNA_10	1	complement(28422555..28422655)	0	0	0	0	0	0	ENSG00000206779	ENSG00000206779
RNU6ATAC27P	1	28481362..28481480	0	0	0	0	0	0	ENSG00000221216	ENSG00000221216
RCC1	1	28505943..28539300	25.5993	0.343739	1.26904	0.0281831	0.190748	1	ENSG00000180198	ENSG00000180198
SNHG3	1	28505980..28510892	23.4841	0.557164	1.47137	0.00118405	0.0238275	1	ENSG00000242125	ENSG00000242125
SNORA73A	1	28507366..28507571	62.758	0.548916	1.46299	0.0908399	0.373495	1	ENSG00000274266	ENSG00000274266
SNORA73B	1	28508559..28508762	536.199	0.481429	1.39613	0.00554052	0.0663342	1	ENSG00000200087	ENSG00000200087
gene:ENSG00000279443	1	28544460..28546542	0	0	0	0	0	0	ENSG00000279443	ENSG00000279443
TRNAU1AP	1	28553085..28578545	2.21563	-0.120713	-1.08727	0.63291	0.871526	1	ENSG00000180098	ENSG00000180098
SNHG12	1	complement(28578538..28583132)	5.69306	0.276297	1.21108	0.14724	0.478451	1	ENSG00000197989	ENSG00000197989
SNORD99	1	complement(28578749..28578822)	2.29392	1.01333	2.01857	0.291721	0.652838	1	ENSG00000221539	ENSG00000221539
SNORA61	1	complement(28579764..28579893)	1.24886	5.51496	45.7266	0.035161	0	1	ENSG00000278274	ENSG00000278274
SNORA44	1	complement(28580381..28580512)	12.6633	1.46103	2.75305	0.0733123	0.333518	1	ENSG00000273544	ENSG00000273544
SNORA16A_1	1	complement(28580920..28581054)	2.29377	3.19895	9.18287	0.0117414	0.11006	1	ENSG00000280498	ENSG00000280498
SNORA16A_2	1	complement(28580920..28581056)	0.296262	3.62152	12.3079	0.172197	0	1	ENSG00000274582	ENSG00000274582
TAF12	1	complement(28589323..28643085)	7.72054	0.173214	1.12757	0.38699	0.730972	1	ENSG00000120656	ENSG00000120656
RAB42	1	28592200..28595449	0.733049	-0.692616	-1.61621	0.203692	0.556078	1	ENSG00000188060	ENSG00000188060
LINC01715	1	28643228..28648581	0.262594	0.940826	1.91963	0.169541	0.510597	1	ENSG00000229388	ENSG00000229388
gene:ENSG00000270103	1	28648600..28648730	12.4344	-0.137702	-1.10015	0.773314	0.928873	1	ENSG00000270103	ENSG00000270103
RNU11	1	28648600..28648733	0	0	0	0	0	0	ENSG00000274978	ENSG00000274978
GMEB1	1	28668778..28719353	3.47199	0.000757596	1.00053	0.996724	0.999513	1	ENSG00000162419	ENSG00000162419
gene:ENSG00000252777	1	28689665..28689794	0	0	0	0	0	0	ENSG00000252777	ENSG00000252777
YTHDF2	1	28736621..28769775	21.735	0.114854	1.08287	0.479259	0.789496	1	ENSG00000198492	ENSG00000198492
OPRD1	1	28812142..28871267	0.0224528	-0.0811032	-1.05783	0.908127	0.973089	1	ENSG00000116329	ENSG00000116329
gene:ENSG00000233427	1	complement(28870483..28877336)	0.0164961	-2.59246	-6.03127	0.311557	0	1	ENSG00000233427	ENSG00000233427
Y_RNA_11	1	complement(28881726..28881835)	0	0	0	0	0	0	ENSG00000199756	ENSG00000199756
EPB41	1	28887091..29120046	2.71314	0.0930236	1.0666	0.560334	0.834662	1	ENSG00000159023	ENSG00000159023
Y_RNA_12	1	28985710..28985810	0	0	0	0	0	0	ENSG00000206704	ENSG00000206704
Metazoa_SRP_1	1	29041199..29041480	0	0	0	0	0	0	ENSG00000277958	ENSG00000277958
TMEM200B	1	complement(29119429..29123903)	1.33593	-0.0578215	-1.04089	0.887934	0.968233	1	ENSG00000253304	ENSG00000253304
gene:ENSG00000225750	1	complement(29144494..29146994)	0	0	0	0	0	0	ENSG00000225750	ENSG00000225750
SRSF4	1	complement(29147743..29181900)	16.1299	0.135322	1.09834	0.409151	0.746094	1	ENSG00000116350	ENSG00000116350
gene:ENSG00000277916	1	complement(29171285..29171453)	0	0	0	0	0	0	ENSG00000277916	ENSG00000277916
MECR	1	complement(29192657..29230942)	1.89469	-0.0780224	-1.05557	0.792748	0.934975	1	ENSG00000116353	ENSG00000116353
gene:ENSG00000237934	1	29223933..29224816	0.0354171	2.73432	6.65445	0.282614	0	1	ENSG00000237934	ENSG00000237934
PTPRU	1	29236516..29326813	0.18806	0.689032	1.6122	0.164283	0.502558	1	ENSG00000060656	ENSG00000060656
LINC01756	1	complement(29329620..29350114)	0.00416626	-1.80786	-3.50124	0.500286	0	1	ENSG00000230523	ENSG00000230523
gene:ENSG00000228176	1	complement(29708851..29709547)	0	0	0	0	0	0	ENSG00000228176	ENSG00000228176
gene:ENSG00000284676	1	29755175..29790597	0	0	0	0	0	0	ENSG00000284676	ENSG00000284676
LINC01648	1	complement(30013952..30037612)	0	0	0	0	0	0	ENSG00000233399	ENSG00000233399
gene:ENSG00000233372	1	30140263..30141607	0.0503218	-3.34678	-10.1737	0.212376	0	1	ENSG00000233372	ENSG00000233372
gene:ENSG00000236335	1	complement(30409560..30411638)	0	0	0	0	0	0	ENSG00000236335	ENSG00000236335
gene:ENSG00000231949	1	30415825..30421108	0	0	0	0	0	0	ENSG00000231949	ENSG00000231949
MATN1	1	complement(30711277..30723585)	0.0245458	0.924976	1.89865	0.38569	0	1	ENSG00000162510	ENSG00000162510
MATN1-AS1	1	30718504..30726827	0.0722115	-0.486963	-1.40149	0.47612	0.787691	1	ENSG00000186056	ENSG00000186056
gene:ENSG00000287510	1	30731693..30733427	0.0224897	0.897921	1.86338	0.616569	0	1	ENSG00000287510	ENSG00000287510
LAPTM5	1	complement(30732469..30757774)	0.00554468	-0.692674	-1.61628	0.668892	0	1	ENSG00000162511	ENSG00000162511
MIR4420	1	complement(30739156..30739232)	0	0	0	0	0	0	ENSG00000264773	ENSG00000264773
gene:ENSG00000229607	1	complement(30810378..30815553)	0	0	0	0	0	0	ENSG00000229607	ENSG00000229607
LINC01778	1	30824217..30834864	0.0266341	1.52755	2.88296	0.255836	0	1	ENSG00000223382	ENSG00000223382
RN7SKP91	1	30843823..30844110	0	0	0	0	0	0	ENSG00000222784	ENSG00000222784
gene:ENSG00000235143	1	30858158..30860254	0.00580824	0.0918147	1.06571	0.958579	0	1	ENSG00000235143	ENSG00000235143
SDC3	1	complement(30869466..30908758)	4.10504	-0.242239	-1.18283	0.173268	0.515903	1	ENSG00000162512	ENSG00000162512
RN7SL371P	1	complement(30918469..30918735)	0	0	0	0	0	0	ENSG00000266210	ENSG00000266210
PUM1	1	complement(30931506..31065991)	16.9775	0.0221638	1.01548	0.880111	0.966298	1	ENSG00000134644	ENSG00000134644
NKAIN1	1	complement(31179745..31239887)	0.0267432	1.41156	2.66025	0.275321	0	1	ENSG00000084628	ENSG00000084628
SNRNP40	1	complement(31259568..31296788)	13.0138	-0.0263771	-1.01845	0.868683	0.962868	1	ENSG00000060688	ENSG00000060688
ZCCHC17	1	31296982..31364953	26.8276	-0.131899	-1.09574	0.419001	0.751434	1	ENSG00000121766	ENSG00000121766
gene:ENSG00000229044	1	complement(31333067..31346799)	0	0	0	0	0	0	ENSG00000229044	ENSG00000229044
FABP3	1	complement(31365253..31376850)	0.0749303	4.99829	31.9622	0.0435831	0	1	ENSG00000121769	ENSG00000121769
SERINC2	1	31409565..31434680	2.14271	-0.541796	-1.45578	0.0808906	0.350102	1	ENSG00000168528	ENSG00000168528
RNU6-40P	1	complement(31497577..31497683)	0	0	0	0	0	0	ENSG00000206981	ENSG00000206981
Y_RNA_13	1	complement(31503631..31503744)	0	0	0	0	0	0	ENSG00000265961	ENSG00000265961
LINC01226	1	31506226..31583306	0.0127051	1.63198	3.09938	0.162567	0	1	ENSG00000284543	ENSG00000284543
gene:ENSG00000229167	1	complement(31571585..31577898)	0.0374428	1.39305	2.62634	0.424776	0	1	ENSG00000229167	ENSG00000229167
TINAGL1	1	31576485..31587686	5.58332	0.98563	1.98018	2.82471e-06	0.000254562	0.0792417	ENSG00000142910	ENSG00000142910
HCRTR1	1	31617686..31632518	0	0	0	0	0	0	ENSG00000121764	ENSG00000121764
PEF1	1	complement(31629866..31644896)	15.774	0.22866	1.17175	0.186485	0.535091	1	ENSG00000162517	ENSG00000162517
PEF1-AS1	1	31644049..31660162	0	0	0	0	0	0	ENSG00000235790	ENSG00000235790
gene:ENSG00000264078	1	31644694..31649371	0.0402753	-2.65478	-6.29748	0.325063	0	1	ENSG00000264078	ENSG00000264078
COL16A1	1	complement(31652263..31704319)	0.425215	0.694672	1.61852	0.0612877	0.302192	1	ENSG00000084636	ENSG00000084636
ADGRB2	1	complement(31727117..31764893)	1.3135	0.0759509	1.05406	0.811652	0.940768	1	ENSG00000121753	ENSG00000121753
MIR4254	1	complement(31758660..31758735)	0	0	0	0	0	0	ENSG00000266580	ENSG00000266580
gene:ENSG00000254545	1	31789130..31791322	0	0	0	0	0	0	ENSG00000254545	ENSG00000254545
SPOCD1	1	complement(31790422..31816051)	1.96394	-0.167413	-1.12304	0.570496	0.839548	1	ENSG00000134668	ENSG00000134668
gene:ENSG00000203620	1	complement(31842019..31855568)	0.0434885	-1.39333	-2.62685	0.188642	0	1	ENSG00000203620	ENSG00000203620
gene:ENSG00000269967	1	complement(31851913..31921841)	0.68059	-0.526919	-1.44085	0.40664	0.744825	1	ENSG00000269967	ENSG00000269967
PTP4A2	1	complement(31906421..31944856)	25.4309	-0.052702	-1.03721	0.752429	0.921091	1	ENSG00000184007	ENSG00000184007
gene:ENSG00000288678	1	complement(31919563..31919628)	0	0	0	0	0	0	ENSG00000288678	ENSG00000288678
gene:ENSG00000228634	1	31933020..31933975	0.0134078	-1.80775	-3.50097	0.500315	0	1	ENSG00000228634	ENSG00000228634
gene:ENSG00000284702	1	complement(31972189..31987034)	0	0	0	0	0	0	ENSG00000284702	ENSG00000284702
KHDRBS1	1	32013868..32060850	69.1139	0.0237528	1.0166	0.8873	0.968022	1	ENSG00000121774	ENSG00000121774
gene:ENSG00000203325	1	complement(32052291..32073474)	0	0	0	0	0	0	ENSG00000203325	ENSG00000203325
TMEM39B	1	32072031..32102866	2.24038	0.108945	1.07844	0.697664	0.898849	1	ENSG00000121775	ENSG00000121775
MIR5585	1	32086949..32087007	0	0	0	0	0	0	ENSG00000266203	ENSG00000266203
Metazoa_SRP_2	1	complement(32087523..32087813)	0	0	0	0	0	0	ENSG00000276493	ENSG00000276493
KPNA6	1	32108056..32176563	18.0458	0.0838253	1.05982	0.573624	0.841239	1	ENSG00000025800	ENSG00000025800
gene:ENSG00000250135	1	32170733..32176568	0.110445	4.55752	23.5477	0.0768625	0	1	ENSG00000250135	ENSG00000250135
TXLNA	1	32179675..32198285	37.6326	0.263308	1.20023	0.104865	0.401332	1	ENSG00000084652	ENSG00000084652
CCDC28B	1	32200595..32205453	0.997305	0.622587	1.53963	0.0757473	0.339503	1	ENSG00000160050	ENSG00000160050
gene:ENSG00000224066	1	complement(32204769..32206814)	0.168618	-0.455731	-1.37148	0.548585	0.827268	1	ENSG00000224066	ENSG00000224066
IQCC	1	32205671..32208682	3.35821	-0.0498939	-1.03519	0.861699	0.960094	1	ENSG00000160051	ENSG00000160051
DCDC2B	1	32209089..32216192	0.0107223	2.73433	6.65452	0.2762	0	1	ENSG00000222046	ENSG00000222046
TMEM234	1	complement(32214472..32222359)	1.3594	-0.500227	-1.41444	0.130649	0.450604	1	ENSG00000160055	ENSG00000160055
EIF3I	1	32221077..32245397	16.7856	0.368993	1.29145	0.026647	0.185166	1	ENSG00000084623	ENSG00000084623
FAM167B	1	32247222..32248856	0.122723	0.620246	1.53714	0.472016	0.785841	1	ENSG00000183615	ENSG00000183615
LCK	1	32251239..32286165	0.00666598	2.73444	6.65499	0.284089	0	1	ENSG00000182866	ENSG00000182866
Metazoa_SRP_3	1	complement(32269338..32269597)	0	0	0	0	0	0	ENSG00000277617	ENSG00000277617
Y_RNA_14	1	complement(32286452..32286561)	0	0	0	0	0	0	ENSG00000252450	ENSG00000252450
HDAC1	1	32292083..32333635	19.6516	0.175562	1.1294	0.275224	0.636863	1	ENSG00000116478	ENSG00000116478
MARCKSL1	1	complement(32333839..32336233)	29.4942	-0.249271	-1.18861	0.170965	0.512832	1	ENSG00000175130	ENSG00000175130
gene:ENSG00000233775	1	complement(32349194..32350663)	0.0609999	3.90565	14.9871	0.125637	0	1	ENSG00000233775	ENSG00000233775
TSSK3	1	32351521..32364312	0.165444	-1.0115	-2.016	0.163991	0.502366	1	ENSG00000162526	ENSG00000162526
FAM229A	1	complement(32361270..32364278)	0.949562	-0.257539	-1.19544	0.487584	0.795153	1	ENSG00000225828	ENSG00000225828
BSDC1	1	complement(32364633..32394731)	6.34972	0.10817	1.07786	0.530343	0.818953	1	ENSG00000160058	ENSG00000160058
RN7SL122P	1	32457835..32458135	0.0527574	2.73412	6.65352	0.276243	0	1	ENSG00000263529	ENSG00000263529
gene:ENSG00000254553	1	32465057..32600792	0.397684	1.51775	2.86345	0.0094906	0.0958424	1	ENSG00000254553	ENSG00000254553
ZBTB8B	1	32465072..32496686	0.102338	1.35786	2.56305	0.0072854	0.0804304	1	ENSG00000273274	ENSG00000273274
ZBTB8A	1	32539427..32605941	1.55023	-0.115403	-1.08328	0.624438	0.866741	1	ENSG00000160062	ENSG00000160062
ZBTB8OS	1	complement(32600172..32650903)	4.06409	0.0887218	1.06343	0.67425	0.889806	1	ENSG00000176261	ENSG00000176261
Y_RNA_15	1	32639951..32640052	0	0	0	0	0	0	ENSG00000200591	ENSG00000200591
RBBP4	1	32651142..32686211	15.72	0.0118661	1.00826	0.941945	0.982719	1	ENSG00000162521	ENSG00000162521
SYNC	1	complement(32679906..32703596)	10.4798	-0.376814	-1.29847	0.0270204	0.186447	1	ENSG00000162520	ENSG00000162520
gene:ENSG00000224409	1	complement(32717734..32725237)	0	0	0	0	0	0	ENSG00000224409	ENSG00000224409
KIAA1522	1	32741830..32774970	9.57417	-0.290799	-1.22332	0.105851	0.402839	1	ENSG00000162522	ENSG00000162522
YARS1	1	complement(32775237..32817380)	9.22482	0.0807192	1.05755	0.620174	0.864809	1	ENSG00000134684	ENSG00000134684
S100PBP	1	32816767..32858875	2.19443	0.171734	1.12641	0.377888	0.724695	1	ENSG00000116497	ENSG00000116497
FNDC5	1	complement(32862268..32872482)	0.223625	-0.531057	-1.44499	0.313326	0.672746	1	ENSG00000160097	ENSG00000160097
HPCA	1	32885994..32898441	0.00455658	-1.80786	-3.50124	0.500286	0	1	ENSG00000121905	ENSG00000121905
TMEM54	1	complement(32894594..32901438)	7.89494	-0.143677	-1.10472	0.527709	0.817776	1	ENSG00000121900	ENSG00000121900
gene:ENSG00000287691	1	32925454..32951638	0	0	0	0	0	0	ENSG00000287691	ENSG00000287691
RNF19B	1	complement(32936445..32964809)	7.09948	0.0638387	1.04524	0.736193	0.915107	1	ENSG00000116514	ENSG00000116514
gene:ENSG00000278966	1	32973553..32974463	0	0	0	0	0	0	ENSG00000278966	ENSG00000278966
gene:ENSG00000236065	1	32987075..33032469	0.0106537	-0.692776	-1.61639	0.677761	0	1	ENSG00000236065	ENSG00000236065
AK2	1	complement(33007940..33080996)	9.89787	0.287075	1.22016	0.0649887	0.312541	1	ENSG00000004455	ENSG00000004455
Metazoa_SRP_4	1	complement(33029232..33029576)	0.217992	-0.238259	-1.17957	0.81346	0	1	ENSG00000276645	ENSG00000276645
AZIN2	1	33081104..33123492	0.156218	-0.221302	-1.16579	0.674222	0.889806	1	ENSG00000142920	ENSG00000142920
gene:ENSG00000278997	1	complement(33141871..33143230)	0	0	0	0	0	0	ENSG00000278997	ENSG00000278997
TRIM62	1	complement(33145399..33182059)	2.13593	-0.0265682	-1.01859	0.928288	0.978075	1	ENSG00000116525	ENSG00000116525
gene:ENSG00000279179	1	33162851..33166298	0	0	0	0	0	0	ENSG00000279179	ENSG00000279179
gene:ENSG00000284721	1	33194788..33200353	0.00496459	0.091713	1.06563	0.957995	0	1	ENSG00000284721	ENSG00000284721
ZNF362	1	33256492..33300719	4.58645	-0.213638	-1.15961	0.377916	0.724695	1	ENSG00000160094	ENSG00000160094
gene:ENSG00000270115	1	33261212..33261680	0.0969351	-1.92836	-3.80621	0.2626	0	1	ENSG00000270115	ENSG00000270115
A3GALT2	1	complement(33306766..33321098)	0	0	0	0	0	0	ENSG00000184389	ENSG00000184389
gene:ENSG00000225313	1	33307348..33349245	0.0322019	0.266365	1.20277	0.791426	0.934864	1	ENSG00000225313	ENSG00000225313
PHC2	1	complement(33323623..33431095)	10.2105	0.0113121	1.00787	0.951193	0.986347	1	ENSG00000134686	ENSG00000134686
MIR3605	1	complement(33332393..33332492)	0	0	0	0	0	0	ENSG00000284154	ENSG00000284154
RN7SKP16	1	complement(33336566..33336864)	0.355284	1.19547	2.29019	0.264352	0	1	ENSG00000222112	ENSG00000222112
PHC2-AS1	1	33350352..33363245	0.0207081	0.0919236	1.06579	0.957898	0	1	ENSG00000233246	ENSG00000233246
ZSCAN20	1	33472645..33501643	0.87094	0.391041	1.31134	0.194913	0.545677	1	ENSG00000121903	ENSG00000121903
CSMD2	1	complement(33513998..34165842)	0.00399931	-0.84047	-1.79063	0.466096	0	1	ENSG00000121904	ENSG00000121904
HMGB4	1	33860475..33864791	0.0149867	1.76814	3.40616	0.286834	0	1	ENSG00000176256	ENSG00000176256
CSMD2-AS1	1	33868953..33893726	0	0	0	0	0	0	ENSG00000231163	ENSG00000231163
C1orf94	1	34166883..34219131	0.00303893	0.0919236	1.06579	0.957898	0	1	ENSG00000142698	ENSG00000142698
gene:ENSG00000287703	1	complement(34640157..34685732)	0.0410869	0.930897	1.90646	0.49341	0	1	ENSG00000287703	ENSG00000287703
MIR552	1	complement(34669599..34669694)	0	0	0	0	0	0	ENSG00000207941	ENSG00000207941
SMIM12	1	complement(34712737..34859755)	2.22277	0.0209305	1.01461	0.910101	0.973622	1	ENSG00000163866	ENSG00000163866
GJB5	1	34755047..34758512	0.0208369	1.39276	2.6258	0.391591	0	1	ENSG00000189280	ENSG00000189280
GJB4	1	34759740..34762327	0.0109972	2.73412	6.65352	0.276243	0	1	ENSG00000189433	ENSG00000189433
gene:ENSG00000255811	1	complement(34761426..34788097)	0.0371348	-3.03751	-8.21072	0.252822	0	1	ENSG00000255811	ENSG00000255811
GJB3	1	34781214..34786369	0.126633	1.5394	2.90673	0.0910139	0.373803	1	ENSG00000188910	ENSG00000188910
GJA4	1	34792999..34795747	0	0	0	0	0	0	ENSG00000187513	ENSG00000187513
gene:ENSG00000230163	1	34850694..34851555	0.00962754	-1.80775	-3.50097	0.500315	0	1	ENSG00000230163	ENSG00000230163
DLGAP3	1	complement(34865436..34929650)	0.0455956	-1.30396	-2.46905	0.135333	0.459127	1	ENSG00000116544	ENSG00000116544
gene:ENSG00000284773	1	complement(34974356..34985313)	0.210285	-1.0733	-2.10424	0.0505269	0.273178	1	ENSG00000284773	ENSG00000284773
gene:ENSG00000271741	1	complement(34981533..35031741)	1.66925	0.401628	1.321	0.259973	0.623498	1	ENSG00000271741	ENSG00000271741
TMEM35B	1	complement(34981535..34985353)	3.12376	-0.0910466	-1.06514	0.819238	0.942736	1	ENSG00000243749	ENSG00000243749
ZMYM6	1	complement(34986165..35031945)	1.00463	-0.0996525	-1.07152	0.690837	0.896175	1	ENSG00000163867	ENSG00000163867
ZMYM1	1	35032172..35115859	5.63249	0.417453	1.33557	0.0367242	0.222981	1	ENSG00000197056	ENSG00000197056
gene:ENSG00000284640	1	complement(35141515..35146435)	0.0234741	0.646798	1.56569	0.656949	0	1	ENSG00000284640	ENSG00000284640
SFPQ	1	complement(35176378..35193145)	80.4804	-0.0326267	-1.02287	0.845749	0.953873	1	ENSG00000116560	ENSG00000116560
Y_RNA_16	1	35195969..35196062	0	0	0	0	0	0	ENSG00000201868	ENSG00000201868
ZMYM4	1	35268709..35422058	9.73147	0.257644	1.19552	0.141925	0.469451	1	ENSG00000146463	ENSG00000146463
RN7SL503P	1	complement(35292196..35292498)	0	0	0	0	0	0	ENSG00000240374	ENSG00000240374
SNORA62_1	1	35310274..35310425	0	0	0	0	0	0	ENSG00000201542	ENSG00000201542
ZMYM4-AS1	1	complement(35358822..35366077)	0	0	0	0	0	0	ENSG00000227409	ENSG00000227409
Metazoa_SRP_5	1	35399997..35400319	0	0	0	0	0	0	ENSG00000278702	ENSG00000278702
KIAA0319L	1	complement(35433492..35557950)	3.16078	0.301822	1.2327	0.118537	0.428883	1	ENSG00000142687	ENSG00000142687
NCDN	1	35557473..35567274	5.974	-0.00522659	-1.00363	0.976108	0.995087	1	ENSG00000020129	ENSG00000020129
TFAP2E-AS1	1	complement(35569813..35577729)	0.0221483	-1.19793	-2.29411	0.457088	0	1	ENSG00000239636	ENSG00000239636
TFAP2E	1	35573314..35595328	0.119005	0.162958	1.11958	0.792262	0.934864	1	ENSG00000116819	ENSG00000116819
PSMB2	1	complement(35599541..35641526)	17.0023	-0.128056	-1.09282	0.421799	0.753049	1	ENSG00000126067	ENSG00000126067
C1orf216	1	complement(35713877..35718894)	5.44394	-0.31964	-1.24802	0.116277	0.423693	1	ENSG00000142686	ENSG00000142686
CLSPN	1	complement(35720218..35769978)	25.7759	0.19604	1.14555	0.244735	0.606502	1	ENSG00000092853	ENSG00000092853
gene:ENSG00000232335	1	35739389..35743576	0	0	0	0	0	0	ENSG00000232335	ENSG00000232335
AGO4	1	35808016..35857890	2.14754	-0.492548	-1.40693	0.0230213	0.168762	1	ENSG00000134698	ENSG00000134698
AGO1	1	35869808..35930532	5.88339	-0.132008	-1.09582	0.387295	0.730972	1	ENSG00000092847	ENSG00000092847
gene:ENSG00000286899	1	complement(35908980..35910872)	0.00563096	0.0919236	1.06579	0.957898	0	1	ENSG00000286899	ENSG00000286899
gene:ENSG00000271914	1	complement(35929720..35930115)	0.0175046	-1.80775	-3.50097	0.500315	0	1	ENSG00000271914	ENSG00000271914
AGO3	1	35930718..36072500	1.71989	0.207978	1.15507	0.218449	0.576238	1	ENSG00000126070	ENSG00000126070
gene:ENSG00000271554	1	complement(35992109..36013630)	0	0	0	0	0	0	ENSG00000271554	ENSG00000271554
TEKT2	1	36084094..36088275	0.00913642	-0.692776	-1.61639	0.67766	0	1	ENSG00000092850	ENSG00000092850
ADPRS	1	36088892..36093932	16.1483	0.136439	1.09919	0.46287	0.779987	1	ENSG00000116863	ENSG00000116863
COL8A2	1	complement(36095239..36125222)	0.228247	0.48948	1.40394	0.3485	0.701096	1	ENSG00000171812	ENSG00000171812
TRAPPC3	1	complement(36136570..36156053)	7.41485	-0.0360045	-1.02527	0.843284	0.952718	1	ENSG00000054116	ENSG00000054116
MAP7D1	1	36155579..36180849	53.7379	0.0942791	1.06753	0.582237	0.84641	1	ENSG00000116871	ENSG00000116871
RN7SL131P	1	36191915..36192170	0	0	0	0	0	0	ENSG00000264592	ENSG00000264592
THRAP3	1	36224432..36305357	68.5325	0.116893	1.0844	0.502154	0.802885	1	ENSG00000054118	ENSG00000054118
SH3D21	1	36306368..36329340	2.24111	0.578567	1.49336	0.02167	0.162373	1	ENSG00000214193	ENSG00000214193
EVA1B	1	complement(36322030..36324154)	7.2549	-0.504929	-1.41905	0.118574	0.428927	1	ENSG00000142694	ENSG00000142694
gene:ENSG00000286379	1	36329630..36335406	0.0603455	0.762669	1.69663	0.252208	0.614588	1	ENSG00000286379	ENSG00000286379
STK40	1	complement(36339624..36385924)	4.39685	-0.293944	-1.22599	0.112823	0.417595	1	ENSG00000196182	ENSG00000196182
LSM10	1	complement(36391238..36397908)	5.84437	0.09776	1.07011	0.72822	0.911622	1	ENSG00000181817	ENSG00000181817
RNU4-27P	1	complement(36402721..36402859)	0	0	0	0	0	0	ENSG00000222821	ENSG00000222821
OSCP1	1	complement(36415827..36450451)	0.549465	-0.35124	-1.27566	0.470061	0.784375	1	ENSG00000116885	ENSG00000116885
SNORA63C	1	complement(36418450..36418578)	0.128666	-2.59246	-6.03126	0.311557	0	1	ENSG00000201448	ENSG00000201448
MRPS15	1	complement(36455718..36464384)	21.9866	0.200374	1.149	0.215304	0.572142	1	ENSG00000116898	ENSG00000116898
CSF3R	1	complement(36466043..36483278)	0.0167568	0.482852	1.3975	0.593965	0.851468	1	ENSG00000119535	ENSG00000119535
gene:ENSG00000284705	1	36703953..36710582	0.00376651	1.94186	3.842	0.46136	0	1	ENSG00000284705	ENSG00000284705
gene:ENSG00000284720	1	complement(36768122..36769725)	0.0159247	2.79641	6.94709	0.292101	0	1	ENSG00000284720	ENSG00000284720
gene:ENSG00000234481	1	36769812..36775768	0	0	0	0	0	0	ENSG00000234481	ENSG00000234481
GRIK3	1	complement(36795527..37034515)	0.00766372	-0.200694	-1.14925	0.826795	0	1	ENSG00000163873	ENSG00000163873
gene:ENSG00000284650	1	37133489..37136146	0.0349684	3.42834	10.7655	0.198176	0	1	ENSG00000284650	ENSG00000284650
gene:ENSG00000223944	1	complement(37154761..37325100)	0.0230461	0.25654	1.19461	0.837659	0	1	ENSG00000223944	ENSG00000223944
MIR4255	1	37161563..37161634	0	0	0	0	0	0	ENSG00000264698	ENSG00000264698
RNU6-636P	1	37203610..37203716	0	0	0	0	0	0	ENSG00000207328	ENSG00000207328
LINC01137	1	complement(37350934..37474411)	0.243782	-1.32227	-2.5006	0.0204894	0.156281	1	ENSG00000233621	ENSG00000233621
ZC3H12A	1	37474580..37484377	1.24905	-0.208273	-1.1553	0.540627	0.823278	1	ENSG00000163874	ENSG00000163874
MIR6732	1	37480230..37480289	0	0	0	0	0	0	ENSG00000283724	ENSG00000283724
MEAF6	1	complement(37489993..37514766)	5.72157	0.104895	1.07542	0.550491	0.828315	1	ENSG00000163875	ENSG00000163875
MIR5581	1	complement(37500935..37500994)	0	0	0	0	0	0	ENSG00000263675	ENSG00000263675
SNIP1	1	complement(37534449..37554293)	4.72599	-0.0585315	-1.04141	0.736063	0.915015	1	ENSG00000163877	ENSG00000163877
DNALI1	1	37556919..37566857	0.0402915	0.459468	1.37503	0.582855	0.846738	1	ENSG00000163879	ENSG00000163879
GNL2	1	complement(37566816..37595937)	21.8006	-0.0813905	-1.05804	0.611379	0.860117	1	ENSG00000134697	ENSG00000134697
gene:ENSG00000284748	1	37596126..37607336	0	0	0	0	0	0	ENSG00000284748	ENSG00000284748
RSPO1	1	complement(37611350..37634892)	0.0158045	-0.758996	-1.69231	0.583155	0	1	ENSG00000169218	ENSG00000169218
C1orf109	1	complement(37681570..37692249)	4.97107	0.313368	1.24261	0.100178	0.393166	1	ENSG00000116922	ENSG00000116922
CDCA8	1	37692481..37709719	46.4745	-0.020583	-1.01437	0.890666	0.969351	1	ENSG00000134690	ENSG00000134690
EPHA10	1	complement(37713880..37765133)	0.0156492	-2.16385	-4.48108	0.0766057	0	1	ENSG00000183317	ENSG00000183317
Y_RNA_17	1	complement(37737955..37738054)	0	0	0	0	0	0	ENSG00000200421	ENSG00000200421
MANEAL	1	37793847..37801137	4.8547	0.157243	1.11515	0.471575	0.785692	1	ENSG00000185090	ENSG00000185090
gene:ENSG00000233728	1	complement(37799720..37800879)	0.422511	0.212568	1.15875	0.744393	0.918624	1	ENSG00000233728	ENSG00000233728
YRDC	1	complement(37802945..37808208)	7.2515	0.19171	1.14212	0.413168	0.746956	1	ENSG00000196449	ENSG00000196449
C1orf122	1	37806979..37809454	12.4297	0.191507	1.14196	0.292927	0.654185	1	ENSG00000197982	ENSG00000197982
MTF1	1	complement(37809574..37859592)	4.28446	0.165794	1.12178	0.326305	0.682429	1	ENSG00000188786	ENSG00000188786
gene:ENSG00000230955	1	37860697..37861580	0.0165073	1.94176	3.84173	0.461387	0	1	ENSG00000230955	ENSG00000230955
INPP5B	1	complement(37860697..37947057)	1.85401	0.146534	1.10691	0.482132	0.791168	1	ENSG00000204084	ENSG00000204084
SNORA63_1	1	37884237..37884317	0	0	0	0	0	0	ENSG00000252448	ENSG00000252448
RNU6-584P	1	37885023..37885117	0	0	0	0	0	0	ENSG00000222282	ENSG00000222282
Metazoa_SRP_6	1	37953508..37953780	0	0	0	0	0	0	ENSG00000277168	ENSG00000277168
SF3A3	1	complement(37956975..37990075)	52.8414	0.169492	1.12466	0.313969	0.672746	1	ENSG00000183431	ENSG00000183431
RNU6-510P	1	37991462..37991569	0	0	0	0	0	0	ENSG00000212541	ENSG00000212541
FHL3	1	complement(37996770..38005606)	3.85855	-0.047244	-1.03329	0.880973	0.966477	1	ENSG00000183386	ENSG00000183386
UTP11	1	38009258..38024820	20.7015	0.263553	1.20043	0.101468	0.3958	1	ENSG00000183520	ENSG00000183520
POU3F1	1	complement(38043829..38046793)	0.0388973	1.01129	2.01571	0.382367	0.728196	1	ENSG00000185668	ENSG00000185668
MIR3659HG	1	38047314..38119025	0.0464355	-1.57138	-2.97188	0.321695	0	1	ENSG00000224592	ENSG00000224592
MIR3659	1	38089231..38089329	0	0	0	0	0	0	ENSG00000265596	ENSG00000265596
LINC02786	1	complement(38129464..38140593)	0.00618826	-1.80797	-3.5015	0.500256	0	1	ENSG00000284623	ENSG00000284623
gene:ENSG00000286552	1	38149544..38162545	0.00866323	-1.80786	-3.50124	0.500286	0	1	ENSG00000286552	ENSG00000286552
gene:ENSG00000287987	1	38193619..38210340	0	0	0	0	0	0	ENSG00000287987	ENSG00000287987
LINC01343	1	complement(38209034..38214806)	0	0	0	0	0	0	ENSG00000237290	ENSG00000237290
RNU6-753P	1	38396659..38396765	0	0	0	0	0	0	ENSG00000200796	ENSG00000200796
LINC01685	1	38474825..38516520	0	0	0	0	0	0	ENSG00000238063	ENSG00000238063
gene:ENSG00000284632	1	complement(38754216..38815979)	0	0	0	0	0	0	ENSG00000284632	ENSG00000284632
RRAGC	1	complement(38838198..38859772)	7.91665	-0.532487	-1.44642	0.00181735	0.0319908	1	ENSG00000116954	ENSG00000116954
gene:ENSG00000273637	1	complement(38839333..38874494)	0	0	0	0	0	0	ENSG00000273637	ENSG00000273637
gene:ENSG00000228436	1	38859912..38965038	0.508519	-0.754379	-1.68691	0.1538	0.487788	1	ENSG00000228436	ENSG00000228436
MYCBP	1	complement(38862493..38873368)	6.92103	0.556579	1.47078	0.00892155	0.0923949	1	ENSG00000214114	ENSG00000214114
gene:ENSG00000274944	1	complement(38864501..38881617)	0.295351	-0.101783	-1.0731	0.869774	0.963497	1	ENSG00000274944	ENSG00000274944
GJA9	1	complement(38874069..38881587)	0.00396312	-1.80797	-3.5015	0.500256	0	1	ENSG00000131233	ENSG00000131233
RHBDL2	1	complement(38885807..38941830)	0.831992	-0.404188	-1.32334	0.326997	0.683067	1	ENSG00000158315	ENSG00000158315
RNU6-605P	1	38926870..38926977	0	0	0	0	0	0	ENSG00000199963	ENSG00000199963
Y_RNA_18	1	complement(38950825..38950925)	0	0	0	0	0	0	ENSG00000207466	ENSG00000207466
AKIRIN1	1	38991276..39006059	19.0548	0.183949	1.13599	0.249934	0.611721	1	ENSG00000174574	ENSG00000174574
NDUFS5	1	39026318..39034636	195.205	0.155813	1.11405	0.31323	0.672746	1	ENSG00000168653	ENSG00000168653
MACF1	1	39081316..39487177	14.7282	-0.241107	-1.1819	0.151323	0.484221	1	ENSG00000127603	ENSG00000127603
RNU6-608P	1	complement(39120940..39121043)	0	0	0	0	0	0	ENSG00000206654	ENSG00000206654
gene:ENSG00000287422	1	complement(39226670..39238620)	0.0301854	2.16046	4.47059	0.186826	0	1	ENSG00000287422	ENSG00000287422
gene:ENSG00000226438	1	complement(39249838..39257649)	0	0	0	0	0	0	ENSG00000226438	ENSG00000226438
BMP8A	1	39491636..39529869	0.0257879	-0.157493	-1.11535	0.84581	0.953873	1	ENSG00000183682	ENSG00000183682
PABPC4	1	complement(39560709..39576790)	25.3553	0.36364	1.28667	0.0307233	0.200178	1	ENSG00000090621	ENSG00000090621
PABPC4-AS1	1	39565052..39573860	0.0056392	1.94176	3.84173	0.461387	0	1	ENSG00000228060	ENSG00000228060
SNORA55	1	complement(39567374..39567508)	0	0	0	0	0	0	ENSG00000201457	ENSG00000201457
HEYL	1	complement(39623435..39639643)	0.0954867	0.445712	1.36199	0.54489	0.825385	1	ENSG00000163909	ENSG00000163909
gene:ENSG00000225903	1	39633416..39633903	0	0	0	0	0	0	ENSG00000225903	ENSG00000225903
NT5C1A	1	complement(39651229..39672107)	0.0112838	-0.614569	-1.5311	0.553979	0.830493	1	ENSG00000116981	ENSG00000116981
HPCAL4	1	complement(39678648..39691485)	0.0346917	0.349595	1.2742	0.662433	0.884972	1	ENSG00000116983	ENSG00000116983
PPIE	1	39692182..39763914	2.59166	0.36736	1.28999	0.039755	0.234347	1	ENSG00000084072	ENSG00000084072
RNU7-121P	1	complement(39723566..39723627)	0	0	0	0	0	0	ENSG00000252413	ENSG00000252413
BMP8B	1	complement(39757182..39788865)	0.410521	1.21297	2.31814	0.0146432	0.127262	1	ENSG00000116985	ENSG00000116985
OXCT2	1	complement(39769523..39771348)	1.18833	0.16344	1.11995	0.695929	0.898325	1	ENSG00000198754	ENSG00000198754
BMP8B-AS1	1	39779969..39781418	0	0	0	0	0	0	ENSG00000285905	ENSG00000285905
gene:ENSG00000261798	1	39788976..39790171	0.0672626	1.41679	2.66991	0.210012	0	1	ENSG00000261798	ENSG00000261798
gene:ENSG00000284719	1	39799422..39809450	0	0	0	0	0	0	ENSG00000284719	ENSG00000284719
LINC02811	1	complement(39801414..39817460)	0	0	0	0	0	0	ENSG00000284678	ENSG00000284678
TRIT1	1	complement(39838110..39883511)	2.30338	0.468039	1.38323	0.0334835	0.210016	1	ENSG00000043514	ENSG00000043514
Y_RNA_19	1	complement(39881566..39881678)	0	0	0	0	0	0	ENSG00000202222	ENSG00000202222
MYCL	1	complement(39895426..39902256)	0.353848	0.144932	1.10568	0.766573	0.926542	1	ENSG00000116990	ENSG00000116990
MYCL-AS1	1	39897745..39899098	0.0766269	0.187322	1.13865	0.873385	0	1	ENSG00000236546	ENSG00000236546
Y_RNA_20	1	complement(39944890..39944998)	0	0	0	0	0	0	ENSG00000207356	ENSG00000207356
MFSD2A	1	39955112..39969968	2.25834	0.148003	1.10803	0.628895	0.868789	1	ENSG00000168389	ENSG00000168389
CAP1	1	40040233..40072649	68.3774	0.152545	1.11153	0.371122	0.720264	1	ENSG00000131236	ENSG00000131236
PPT1	1	complement(40072710..40097260)	18.9173	0.42234	1.3401	0.0112999	0.107194	1	ENSG00000131238	ENSG00000131238
RLF	1	40161387..40240921	7.57964	0.209788	1.15652	0.220748	0.578663	1	ENSG00000117000	ENSG00000117000
RNU6-1237P	1	40177843..40177949	0	0	0	0	0	0	ENSG00000207508	ENSG00000207508
TMCO2	1	40245947..40251684	0	0	0	0	0	0	ENSG00000188800	ENSG00000188800
gene:ENSG00000259943	1	complement(40256427..40257967)	1.35529	-0.0668342	-1.04742	0.870422	0.963708	1	ENSG00000259943	ENSG00000259943
ZMPSTE24	1	40258041..40294180	16.5931	0.230423	1.17318	0.161732	0.499053	1	ENSG00000084073	ENSG00000084073
COL9A2	1	complement(40300489..40317813)	0.688817	-1.05476	-2.07737	0.0196891	0.1528	1	ENSG00000049089	ENSG00000049089
SMAP2	1	40344850..40423326	9.96371	-0.0192834	-1.01346	0.912289	0.974203	1	ENSG00000084070	ENSG00000084070
gene:ENSG00000284677	1	complement(40436199..40450039)	0.0102999	-1.80775	-3.50097	0.500315	0	1	ENSG00000284677	ENSG00000284677
ZFP69B	1	40450102..40463718	1.9581	0.0477296	1.03364	0.879167	0.966194	1	ENSG00000187801	ENSG00000187801
gene:ENSG00000260920	1	40464319..40466767	0.78659	0.170101	1.12514	0.703669	0.901646	1	ENSG00000260920	ENSG00000260920
gene:ENSG00000279667	1	40473055..40474059	0	0	0	0	0	0	ENSG00000279667	ENSG00000279667
ZFP69	1	40477290..40496343	1.64002	0.182769	1.13506	0.568485	0.838891	1	ENSG00000187815	ENSG00000187815
gene:ENSG00000238287	1	complement(40493157..40508661)	0.159217	0.254147	1.19263	0.787157	0	1	ENSG00000238287	ENSG00000238287
EXO5	1	40508741..40516038	4.68517	0.0782958	1.05577	0.732742	0.913616	1	ENSG00000164002	ENSG00000164002
gene:ENSG00000227278	1	complement(40514461..40515057)	0.0469768	0.0998995	1.0717	0.946815	0	1	ENSG00000227278	ENSG00000227278
gene:ENSG00000238186	1	complement(40515754..40517174)	0	0	0	0	0	0	ENSG00000238186	ENSG00000238186
ZNF684	1	40531573..40548167	1.3203	-0.056279	-1.03978	0.867408	0.962205	1	ENSG00000117010	ENSG00000117010
gene:ENSG00000286838	1	complement(40559666..40584335)	0	0	0	0	0	0	ENSG00000286838	ENSG00000286838
RIMS3	1	complement(40620680..40665682)	0.880171	-0.860769	-1.81601	0.00786239	0.0847135	1	ENSG00000117016	ENSG00000117016
gene:ENSG00000287743	1	40659848..40667480	0.0290208	-2.12213	-4.35336	0.213863	0	1	ENSG00000287743	ENSG00000287743
gene:ENSG00000237899	1	complement(40669089..40687588)	0	0	0	0	0	0	ENSG00000237899	ENSG00000237899
NFYC-AS1	1	complement(40690380..40692066)	0.849423	-0.25478	-1.19315	0.578955	0.844125	1	ENSG00000272145	ENSG00000272145
NFYC	1	40691648..40771603	6.81187	0.128601	1.09323	0.444785	0.767714	1	ENSG00000066136	ENSG00000066136
MIR30E	1	40754355..40754446	0	0	0	0	0	0	ENSG00000198974	ENSG00000198974
MIR30C1	1	40757284..40757372	0	0	0	0	0	0	ENSG00000207962	ENSG00000207962
KCNQ4	1	40783787..40840452	0.105258	-0.269988	-1.2058	0.656348	0.881192	1	ENSG00000117013	ENSG00000117013
RN7SL326P	1	40804846..40805141	0	0	0	0	0	0	ENSG00000264582	ENSG00000264582
CITED4	1	complement(40861054..40862363)	1.8292	0.00222717	1.00154	0.995284	0.999201	1	ENSG00000179862	ENSG00000179862
gene:ENSG00000229528	1	40863914..40876670	0	0	0	0	0	0	ENSG00000229528	ENSG00000229528
gene:ENSG00000286668	1	40939294..40945524	0	0	0	0	0	0	ENSG00000286668	ENSG00000286668
CTPS1	1	40979688..41012565	12.867	0.203703	1.15165	0.225125	0.585021	1	ENSG00000171793	ENSG00000171793
SLFNL1-AS1	1	41014590..41043890	0.741681	0.154692	1.11318	0.689097	0.895766	1	ENSG00000281207	ENSG00000281207
SLFNL1	1	complement(41015597..41023237)	0.0430627	3.05695	8.3221	0.00974876	0.0975582	1	ENSG00000171790	ENSG00000171790
SCMH1	1	complement(41027200..41242154)	4.21724	-0.198782	-1.14773	0.290122	0.651252	1	ENSG00000010803	ENSG00000010803
gene:ENSG00000287400	1	41241772..41338644	0.00457381	2.73432	6.65445	0.282711	0	1	ENSG00000287400	ENSG00000287400
gene:ENSG00000235358	1	41242373..41284861	0.0196102	-0.210944	-1.15745	0.86806	0	1	ENSG00000235358	ENSG00000235358
FOXO6	1	41361922..41383590	0.505816	0.86212	1.81771	0.137985	0.462515	1	ENSG00000204060	ENSG00000204060
FOXO6-AS1	1	complement(41375004..41375669)	0	0	0	0	0	0	ENSG00000229901	ENSG00000229901
EDN2	1	complement(41478775..41484683)	0.183526	2.32404	5.00734	0.0205797	0.15661	1	ENSG00000127129	ENSG00000127129
HIVEP3	1	complement(41506365..42035925)	1.19639	-0.163522	-1.12002	0.394552	0.735769	1	ENSG00000127124	ENSG00000127124
gene:ENSG00000230881	1	41535443..41535868	0	0	0	0	0	0	ENSG00000230881	ENSG00000230881
gene:ENSG00000284895	1	complement(41585306..41628816)	0	0	0	0	0	0	ENSG00000284895	ENSG00000284895
gene:ENSG00000287587	1	42036143..42051784	0.0272767	1.39319	2.62659	0.398743	0	1	ENSG00000287587	ENSG00000287587
GUCA2B	1	42153410..42155820	0	0	0	0	0	0	ENSG00000044012	ENSG00000044012
GUCA2A	1	complement(42162690..42164745)	0	0	0	0	0	0	ENSG00000197273	ENSG00000197273
FOXJ3	1	complement(42176539..42335877)	6.93739	-0.0968526	-1.06944	0.543609	0.824994	1	ENSG00000198815	ENSG00000198815
gene:ENSG00000227527	1	complement(42335386..42338376)	0	0	0	0	0	0	ENSG00000227527	ENSG00000227527
RIMKLA	1	42380792..42424232	0.150273	2.06085	4.17231	0.000651569	0.0155907	1	ENSG00000177181	ENSG00000177181
ZMYND12	1	complement(42430329..42456253)	0.0072815	-0.692665	-1.61627	0.665592	0	1	ENSG00000066185	ENSG00000066185
PPCS	1	42456117..42473385	6.61387	0.125527	1.09091	0.491399	0.797351	1	ENSG00000127125	ENSG00000127125
CCDC30	1	42463221..42657190	0.0313827	0.0256982	1.01797	0.961318	0.990202	1	ENSG00000186409	ENSG00000186409
RNU6-536P	1	42569033..42569139	0	0	0	0	0	0	ENSG00000200254	ENSG00000200254
PPIH	1	42658335..42676758	3.54667	-0.0257063	-1.01798	0.893268	0.96996	1	ENSG00000171960	ENSG00000171960
gene:ENSG00000285728	1	complement(42658687..42682160)	0.0722095	1.08712	2.12449	0.127936	0.44594	1	ENSG00000285728	ENSG00000285728
gene:ENSG00000234917	1	42678735..42681659	0.143393	0.0198309	1.01384	0.984648	0.996874	1	ENSG00000234917	ENSG00000234917
YBX1	1	42682418..42703805	373.378	0.0822958	1.0587	0.610801	0.859983	1	ENSG00000065978	ENSG00000065978
CLDN19	1	complement(42733093..42740254)	0.0235592	-0.2006	-1.14918	0.835564	0	1	ENSG00000164007	ENSG00000164007
P3H1	1	complement(42746335..42767084)	8.87947	-0.210874	-1.15739	0.188818	0.538032	1	ENSG00000117385	ENSG00000117385
C1orf50	1	42767249..42779491	1.2107	0.20605	1.15353	0.469623	0.784114	1	ENSG00000164008	ENSG00000164008
gene:ENSG00000283580	1	42767292..42794493	0.598758	0.692154	1.61569	0.184304	0.532044	1	ENSG00000283580	ENSG00000283580
gene:ENSG00000228452	1	complement(42775813..42776790)	0.0399424	-2.65478	-6.29748	0.325079	0	1	ENSG00000228452	ENSG00000228452
TMEM269	1	42785007..42816619	0.0440187	0.250038	1.18924	0.714502	0.905581	1	ENSG00000274386	ENSG00000274386
SVBP	1	complement(42807052..42817397)	8.62346	-0.0678428	-1.04815	0.767812	0.927091	1	ENSG00000177868	ENSG00000177868
ERMAP	1	42817122..42844991	1.65688	-0.740086	-1.67028	0.0112517	0.10692	1	ENSG00000164010	ENSG00000164010
gene:ENSG00000228192	1	complement(42832522..42846422)	0.115518	0.91704	1.88824	0.144689	0.473968	1	ENSG00000228192	ENSG00000228192
ZNF691	1	42846573..42852477	1.56565	0.037958	1.02666	0.915179	0.974885	1	ENSG00000164011	ENSG00000164011
SLC2A1	1	complement(42925353..42958893)	18.6705	0.420524	1.33841	0.00928213	0.0945432	1	ENSG00000117394	ENSG00000117394
SLC2A1-AS1	1	42959049..42996814	0.058753	1.25348	2.38415	0.0888677	0.369087	1	ENSG00000227533	ENSG00000227533
gene:ENSG00000283973	1	complement(42959065..42961864)	0	0	0	0	0	0	ENSG00000283973	ENSG00000283973
RNU6-880P	1	42991438..42991544	0	0	0	0	0	0	ENSG00000207256	ENSG00000207256
U6_2	1	complement(43023549..43023637)	0	0	0	0	0	0	ENSG00000283136	ENSG00000283136
FAM183A	1	43145153..43156396	0.00941873	1.94176	3.84173	0.461387	0	1	ENSG00000186973	ENSG00000186973
EBNA1BP2	1	complement(43164175..43270936)	57.2156	0.0730513	1.05194	0.666912	0.887112	1	ENSG00000117395	ENSG00000117395
MIR6733	1	complement(43171652..43171712)	0	0	0	0	0	0	ENSG00000284410	ENSG00000284410
CFAP57	1	43172330..43254358	0.0417069	-0.82445	-1.77086	0.220472	0.57846	1	ENSG00000243710	ENSG00000243710
TMEM125	1	43269983..43274002	0	0	0	0	0	0	ENSG00000179178	ENSG00000179178
C1orf210	1	complement(43281877..43285617)	0.0104336	2.73412	6.65352	0.276243	0	1	ENSG00000253313	ENSG00000253313
TIE1	1	43300982..43323108	0.0202984	-0.646517	-1.56538	0.534947	0.820941	1	ENSG00000066056	ENSG00000066056
MPL	1	43337818..43354466	0.00704275	-3.34678	-10.1737	0.212366	0	1	ENSG00000117400	ENSG00000117400
gene:ENSG00000287113	1	complement(43348288..43348844)	0.115918	0.697695	1.62191	0.583713	0	1	ENSG00000287113	ENSG00000287113
gene:ENSG00000234694	1	complement(43354684..43358658)	0.159451	1.58371	2.99741	0.224148	0	1	ENSG00000234694	ENSG00000234694
CDC20	1	43358981..43363203	74.3802	0.0533807	1.03769	0.742743	0.918002	1	ENSG00000117399	ENSG00000117399
ELOVL1	1	complement(43363398..43368074)	14.1181	-0.052321	-1.03693	0.763436	0.925403	1	ENSG00000066322	ENSG00000066322
MIR6734	1	complement(43364648..43364715)	0	0	0	0	0	0	ENSG00000283836	ENSG00000283836
MED8	1	complement(43383917..43389808)	10.4412	0.00879141	1.00611	0.960487	0.989856	1	ENSG00000159479	ENSG00000159479
MED8-AS1	1	43385113..43389155	0	0	0	0	0	0	ENSG00000229431	ENSG00000229431
SZT2	1	43389882..43454247	1.63861	-0.489647	-1.4041	0.0195747	0.152281	1	ENSG00000198198	ENSG00000198198
SZT2-AS1	1	complement(43447776..43448644)	1.19003	1.30342	2.46814	0.0277777	0.18919	1	ENSG00000229372	ENSG00000229372
MIR6735	1	43448539..43448611	0	0	0	0	0	0	ENSG00000274975	ENSG00000274975
HYI	1	complement(43450989..43453989)	12.8621	0.170581	1.12551	0.319313	0.676346	1	ENSG00000178922	ENSG00000178922
HYI-AS1	1	43453927..43456995	0.0177359	-1.80797	-3.5015	0.500256	0	1	ENSG00000229348	ENSG00000229348
PTPRF	1	43525187..43623666	35.7042	0.164283	1.12061	0.352508	0.704221	1	ENSG00000142949	ENSG00000142949
KDM4A	1	43650149..43705518	9.29221	0.0209996	1.01466	0.896592	0.9707	1	ENSG00000066135	ENSG00000066135
gene:ENSG00000284989	1	43650149..43931014	0.0288181	-0.0286052	-1.02003	0.981135	0.996337	1	ENSG00000284989	ENSG00000284989
KDM4A-AS1	1	complement(43685123..43708138)	0.321994	0.301052	1.23204	0.515849	0.812729	1	ENSG00000236200	ENSG00000236200
ST3GAL3	1	43705824..43931165	0.734431	-0.45526	-1.37103	0.0425486	0.243038	1	ENSG00000126091	ENSG00000126091
ST3GAL3-AS1	1	complement(43709392..43727343)	0	0	0	0	0	0	ENSG00000229444	ENSG00000229444
U6_3	1	43716467..43716556	0	0	0	0	0	0	ENSG00000283414	ENSG00000283414
MIR6079	1	43838622..43838683	0	0	0	0	0	0	ENSG00000283477	ENSG00000283477
ARTN	1	43933320..43937240	0.325542	0.672497	1.59383	0.265513	0.627706	1	ENSG00000117407	ENSG00000117407
gene:ENSG00000237950	1	complement(43937918..43940781)	0.324999	0.388459	1.30899	0.5496	0.82782	1	ENSG00000237950	ENSG00000237950
gene:ENSG00000288573	1	complement(43944370..43946551)	0.213207	-1.03355	-2.04705	0.331685	0.686043	1	ENSG00000288573	ENSG00000288573
IPO13	1	43946950..43968022	5.75565	-0.0545095	-1.03851	0.750533	0.920445	1	ENSG00000117408	ENSG00000117408
gene:ENSG00000285649	1	complement(43968351..43974821)	0.0395536	2.68107	6.41331	0.0981858	0	1	ENSG00000285649	ENSG00000285649
DPH2	1	43970000..43973369	10.452	0.157459	1.11532	0.386511	0.730635	1	ENSG00000132768	ENSG00000132768
ATP6V0B	1	43974487..43978295	8.96241	-0.105269	-1.0757	0.527494	0.817773	1	ENSG00000117410	ENSG00000117410
B4GALT2	1	43978943..43991170	6.37222	-0.227451	-1.17076	0.183018	0.53037	1	ENSG00000117411	ENSG00000117411
CCDC24	1	43991359..43996528	0.667597	-0.180559	-1.13332	0.633447	0.871904	1	ENSG00000159214	ENSG00000159214
SLC6A9	1	complement(43991500..44031467)	0.57864	-0.257585	-1.19548	0.471219	0.785459	1	ENSG00000196517	ENSG00000196517
gene:ENSG00000230615	1	44030437..44115913	0.242975	-0.285654	-1.21896	0.46092	0.778581	1	ENSG00000230615	ENSG00000230615
RN7SL479P	1	complement(44117098..44117397)	0	0	0	0	0	0	ENSG00000239560	ENSG00000239560
KLF17	1	44118821..44135140	0.108978	0.377922	1.29947	0.53533	0.820989	1	ENSG00000171872	ENSG00000171872
KLF18	1	complement(44137821..44141631)	0.0142068	-0.534687	-1.44863	0.686473	0	1	ENSG00000283039	ENSG00000283039
Y_RNA_21	1	complement(44153385..44153480)	0	0	0	0	0	0	ENSG00000200171	ENSG00000200171
DMAP1	1	44213455..44220681	5.8211	-0.174124	-1.12828	0.314453	0.673046	1	ENSG00000178028	ENSG00000178028
ERI3	1	complement(44221070..44355260)	12.0259	0.039838	1.028	0.812137	0.941146	1	ENSG00000117419	ENSG00000117419
ERI3-IT1	1	complement(44243408..44244273)	0.266012	0.109261	1.07868	0.876375	0.965135	1	ENSG00000233602	ENSG00000233602
RNU6-369P	1	44390722..44390823	0	0	0	0	0	0	ENSG00000199385	ENSG00000199385
RNF220	1	44405194..44651724	4.57023	-0.120579	-1.08717	0.447813	0.770134	1	ENSG00000187147	ENSG00000187147
MIR5584	1	44545493..44545552	0	0	0	0	0	0	ENSG00000263381	ENSG00000263381
TMEM53	1	complement(44635238..44674481)	0.727643	0.402634	1.32192	0.314656	0.673046	1	ENSG00000126106	ENSG00000126106
ARMH1	1	44674692..44725591	0.0192992	-0.669475	-1.59049	0.57844	0	1	ENSG00000198520	ENSG00000198520
RNU5F-1	1	complement(44721786..44721902)	1.7348	-0.43662	-1.35343	0.530587	0.81902	1	ENSG00000199377	ENSG00000199377
RNU5D-1	1	complement(44731055..44731170)	4.4862	0.656304	1.57604	0.359233	0.70939	1	ENSG00000200169	ENSG00000200169
KIF2C	1	44739818..44767767	48.2297	-0.133222	-1.09674	0.443902	0.766907	1	ENSG00000142945	ENSG00000142945
gene:ENSG00000225721	1	complement(44759037..44775810)	0.0420411	0.6085	1.52467	0.668676	0	1	ENSG00000225721	ENSG00000225721
RPS8	1	44775251..44778779	194.638	0.250269	1.18943	0.124664	0.439863	1	ENSG00000142937	ENSG00000142937
SNORD55	1	44775864..44775943	2.08425	5.64517	50.0455	0.0286943	0.192948	1	ENSG00000264294	ENSG00000264294
SNORD46	1	44776490..44776593	14.4353	0.061876	1.04382	0.905824	0.972382	1	ENSG00000200913	ENSG00000200913
SNORD38A	1	44777843..44777912	0.567142	0.677533	1.5994	0.625333	0	1	ENSG00000202031	ENSG00000202031
SNORD38B_1	1	44778390..44778456	0	0	0	0	0	0	ENSG00000207421	ENSG00000207421
SNORD38B_2	1	44778390..44778458	0	0	0	0	0	0	ENSG00000281859	ENSG00000281859
BEST4	1	complement(44783585..44788170)	0.0239459	0.352406	1.27669	0.757451	0	1	ENSG00000142959	ENSG00000142959
PLK3	1	44800377..44805990	2.35195	0.145387	1.10603	0.631628	0.870629	1	ENSG00000173846	ENSG00000173846
DYNLT4	1	complement(44805893..44807351)	0.0089378	0.0920392	1.06588	0.959281	0	1	ENSG00000188396	ENSG00000188396
BTBD19	1	44808482..44815585	0.143565	-0.0354478	-1.02487	0.949164	0.985723	1	ENSG00000222009	ENSG00000222009
PTCH2	1	complement(44819844..44843253)	0.0786929	-0.48433	-1.39894	0.409357	0.746094	1	ENSG00000117425	ENSG00000117425
RNU5E-6P	1	complement(44819883..44819997)	11.7358	1.00182	2.00252	0.0769834	0.341981	1	ENSG00000202444	ENSG00000202444
EIF2B3	1	complement(44850522..44986722)	6.28691	-0.0287964	-1.02016	0.875477	0.964787	1	ENSG00000070785	ENSG00000070785
HECTD3	1	complement(45002540..45011324)	7.39716	0.218553	1.16357	0.200554	0.553845	1	ENSG00000126107	ENSG00000126107
UROD	1	45010950..45015575	12.7395	-0.0306843	-1.0215	0.84762	0.95445	1	ENSG00000126088	ENSG00000126088
ZSWIM5	1	complement(45016399..45306209)	0.254995	2.64139	6.23932	1.39735e-05	0.000875938	0.391999	ENSG00000162415	ENSG00000162415
LINC01144	1	45303910..45305619	0.0965491	-0.676706	-1.59849	0.416917	0.749394	1	ENSG00000281912	ENSG00000281912
HPDL	1	45326895..45328710	0.00874448	2.73412	6.65352	0.276243	0	1	ENSG00000186603	ENSG00000186603
MUTYH	1	complement(45329163..45340893)	0.866803	0.179419	1.13243	0.570882	0.839548	1	ENSG00000132781	ENSG00000132781
gene:ENSG00000288208	1	complement(45329262..45491155)	0.188822	-0.558369	-1.4726	0.590466	0.850169	1	ENSG00000288208	ENSG00000288208
TOE1	1	45340052..45343973	5.91517	0.236131	1.17783	0.287587	0.648595	1	ENSG00000132773	ENSG00000132773
TESK2	1	complement(45343883..45491163)	0.898786	0.427	1.34444	0.258168	0.621326	1	ENSG00000070759	ENSG00000070759
CCDC163	1	complement(45493866..45500079)	0.546868	-0.245045	-1.18513	0.605075	0.857403	1	ENSG00000280670	ENSG00000280670
MMACHC	1	45500300..45513382	2.50305	0.432884	1.34993	0.0806374	0.349759	1	ENSG00000132763	ENSG00000132763
PRDX1	1	complement(45510914..45542732)	109.389	0.389474	1.30992	0.0204618	0.156281	1	ENSG00000117450	ENSG00000117450
AKR1A1	1	45550543..45570049	5.79617	0.0493295	1.03478	0.803997	0.938331	1	ENSG00000117448	ENSG00000117448
NASP	1	45583846..45618904	24.1145	0.196863	1.1462	0.235977	0.597947	1	ENSG00000132780	ENSG00000132780
CCDC17	1	complement(45620044..45624057)	0.240096	0.216272	1.16173	0.697212	0.898779	1	ENSG00000159588	ENSG00000159588
GPBP1L1	1	complement(45627304..45688113)	7.60795	0.29766	1.22915	0.0653759	0.313546	1	ENSG00000159592	ENSG00000159592
TMEM69	1	45688181..45694436	6.06787	-0.141843	-1.10331	0.596656	0.85264	1	ENSG00000159596	ENSG00000159596
IPP	1	complement(45694324..45750653)	2.14395	-0.12933	-1.09379	0.646641	0.87737	1	ENSG00000197429	ENSG00000197429
gene:ENSG00000230896	1	complement(45694684..45697075)	0.403311	0.108848	1.07837	0.862216	0.960386	1	ENSG00000230896	ENSG00000230896
MAST2	1	45786987..46036122	10.8565	-0.0351782	-1.02468	0.817501	0.942102	1	ENSG00000086015	ENSG00000086015
PIK3R3	1	complement(46040140..46133036)	2.16756	-0.273525	-1.20876	0.236729	0.598846	1	ENSG00000117461	ENSG00000117461
P3R3URF-PIK3R3	1	complement(46043661..46176488)	1.15486	-0.577155	-1.4919	0.317062	0.675279	1	ENSG00000278139	ENSG00000278139
gene:ENSG00000226957	1	46046818..46048368	0	0	0	0	0	0	ENSG00000226957	ENSG00000226957
gene:ENSG00000227857	1	46134531..46139081	0.0285135	-1.80797	-3.5015	0.500256	0	1	ENSG00000227857	ENSG00000227857
TSPAN1	1	46175073..46185962	0.0675482	0.597971	1.51359	0.479427	0.789545	1	ENSG00000117472	ENSG00000117472
P3R3URF	1	complement(46175486..46176488)	0	0	0	0	0	0	ENSG00000250719	ENSG00000250719
POMGNT1	1	complement(46188682..46220305)	7.90648	-0.101073	-1.07257	0.527471	0.817773	1	ENSG00000085998	ENSG00000085998
LURAP1	1	46203334..46221256	1.76446	-0.808117	-1.75092	0.031632	0.204015	1	ENSG00000171357	ENSG00000171357
RAD54L	1	46246461..46278480	6.28714	0.0756272	1.05382	0.681129	0.892844	1	ENSG00000085999	ENSG00000085999
LRRC41	1	complement(46261196..46303616)	5.71625	-0.215646	-1.16122	0.194776	0.545387	1	ENSG00000132128	ENSG00000132128
UQCRH	1	46303698..46316776	22.3173	0.12866	1.09328	0.508911	0.807553	1	ENSG00000173660	ENSG00000173660
NSUN4	1	46340789..46365152	1.99093	-0.0440291	-1.03099	0.832266	0.948031	1	ENSG00000117481	ENSG00000117481
FAAH	1	46394317..46413848	0.0548555	0.453263	1.36913	0.594415	0.851468	1	ENSG00000117480	ENSG00000117480
LINC01398	1	complement(46446600..46451317)	0	0	0	0	0	0	ENSG00000224863	ENSG00000224863
DMBX1	1	46489836..46516216	0.160728	-3.47282	-11.1025	1.0709e-06	0.00011239	0.0300419	ENSG00000197587	ENSG00000197587
TMEM275	1	complement(46532166..46543969)	0.00741624	1.94197	3.84231	0.461329	0	1	ENSG00000282881	ENSG00000282881
MKNK1-AS1	1	46538611..46570255	0.0222857	1.03205	2.04492	0.475563	0	1	ENSG00000269956	ENSG00000269956
KNCN	1	complement(46545641..46551647)	0	0	0	0	0	0	ENSG00000162456	ENSG00000162456
MKNK1	1	complement(46557407..46616843)	2.37849	-0.0665926	-1.04724	0.7182	0.907246	1	ENSG00000079277	ENSG00000079277
MOB3C	1	complement(46607715..46616884)	1.3145	-0.201219	-1.14967	0.497232	0.800733	1	ENSG00000142961	ENSG00000142961
ATPAF1	1	complement(46632737..46673867)	7.91406	0.254471	1.1929	0.136332	0.460699	1	ENSG00000123472	ENSG00000123472
TEX38	1	46668855..46673594	0.0349003	-0.812794	-1.75661	0.48497	0	1	ENSG00000186118	ENSG00000186118
EFCAB14-AS1	1	46674036..46692098	0	0	0	0	0	0	ENSG00000228237	ENSG00000228237
EFCAB14	1	complement(46674659..46719146)	5.41356	-0.127895	-1.0927	0.411882	0.746956	1	ENSG00000159658	ENSG00000159658
CYP4B1	1	46757838..46819413	0	0	0	0	0	0	ENSG00000142973	ENSG00000142973
CYP4A11	1	complement(46929177..46941484)	0.00622659	0.100131	1.07187	0.949564	0	1	ENSG00000187048	ENSG00000187048
CYP4X1	1	47023669..47050751	0	0	0	0	0	0	ENSG00000186377	ENSG00000186377
CYP4Z1	1	47067231..47118318	0.0355649	-4.58733	-24.0395	0.0732344	0	1	ENSG00000186160	ENSG00000186160
CYP4A22-AS1	1	complement(47096653..47179271)	0	0	0	0	0	0	ENSG00000225506	ENSG00000225506
CYP4A22	1	47137435..47149735	0.00610686	-0.40558	-1.32462	0.770758	0	1	ENSG00000162365	ENSG00000162365
LINC00853	1	47179250..47180339	0	0	0	0	0	0	ENSG00000224805	ENSG00000224805
PDZK1IP1	1	complement(47183582..47191044)	0.013519	-2.65478	-6.29748	0.325096	0	1	ENSG00000162366	ENSG00000162366
TAL1	1	complement(47216290..47232220)	0.00972888	-0.912319	-1.88207	0.519627	0	1	ENSG00000162367	ENSG00000162367
gene:ENSG00000226252	1	47225797..47230750	0.003435	-2.59224	-6.03035	0.311603	0	1	ENSG00000226252	ENSG00000226252
STIL	1	complement(47250139..47314892)	7.61139	0.0324604	1.02275	0.840203	0.951656	1	ENSG00000123473	ENSG00000123473
CMPK1	1	47333790..47378839	26.8846	-0.0885162	-1.06328	0.552019	0.828843	1	ENSG00000162368	ENSG00000162368
LINC01389	1	complement(47380928..47408477)	0.424623	-1.43328	-2.70061	0.0647404	0.311963	1	ENSG00000225762	ENSG00000225762
FOXE3	1	47416285..47418052	0.00784144	-0.692453	-1.61603	0.68175	0	1	ENSG00000186790	ENSG00000186790
FOXD2-AS1	1	complement(47432133..47434641)	1.06621	-0.13286	-1.09646	0.731227	0.91318	1	ENSG00000237424	ENSG00000237424
FOXD2	1	47438044..47440691	0.22599	0.0468934	1.03304	0.930791	0.978097	1	ENSG00000186564	ENSG00000186564
LINC01738	1	47688463..47704029	0.0142337	-1.12562	-2.18196	0.515137	0	1	ENSG00000227947	ENSG00000227947
TRABD2B	1	complement(47760528..47997385)	0.0111929	0.663469	1.58389	0.501606	0	1	ENSG00000269113	ENSG00000269113
gene:ENSG00000223814	1	complement(47761132..47765547)	0	0	0	0	0	0	ENSG00000223814	ENSG00000223814
gene:ENSG00000225028	1	47818066..47820237	0.0134042	2.79641	6.94709	0.292088	0	1	ENSG00000225028	ENSG00000225028
LINC02794	1	48050659..48091736	0	0	0	0	0	0	ENSG00000226133	ENSG00000226133
gene:ENSG00000231413	1	complement(48078787..48082196)	0	0	0	0	0	0	ENSG00000231413	ENSG00000231413
gene:ENSG00000279096	1	48102068..48104736	0	0	0	0	0	0	ENSG00000279096	ENSG00000279096
gene:ENSG00000223720	1	48172972..48206857	0	0	0	0	0	0	ENSG00000223720	ENSG00000223720
SLC5A9	1	48222685..48248644	0.0154666	4.55593	23.5219	0.0721432	0	1	ENSG00000117834	ENSG00000117834
gene:ENSG00000272491	1	complement(48227888..48229561)	0.0422345	0.860178	1.81526	0.521846	0	1	ENSG00000272491	ENSG00000272491
gene:ENSG00000279214	1	complement(48262230..48263179)	0	0	0	0	0	0	ENSG00000279214	ENSG00000279214
SPATA6	1	complement(48295373..48472208)	0.0122049	-0.448991	-1.36509	0.666765	0	1	ENSG00000132122	ENSG00000132122
RNU6-723P	1	48344209..48344315	0	0	0	0	0	0	ENSG00000206700	ENSG00000206700
RNU4-61P	1	48447936..48448042	0	0	0	0	0	0	ENSG00000223175	ENSG00000223175
AGBL4	1	complement(48532854..50023954)	0.0111903	0.107682	1.0775	0.912829	0	1	ENSG00000186094	ENSG00000186094
gene:ENSG00000287661	1	48552991..48558106	0.0496043	1.27012	2.41181	0.277514	0	1	ENSG00000287661	ENSG00000287661
BEND5	1	complement(48727519..48776969)	0	0	0	0	0	0	ENSG00000162373	ENSG00000162373
gene:ENSG00000286597	1	48926021..48936734	0	0	0	0	0	0	ENSG00000286597	ENSG00000286597
gene:ENSG00000229846	1	49025595..49187585	0	0	0	0	0	0	ENSG00000229846	ENSG00000229846
AGBL4-AS1	1	49257411..49269285	0	0	0	0	0	0	ENSG00000230114	ENSG00000230114
AGBL4-IT1	1	complement(49374201..49472085)	0	0	0	0	0	0	ENSG00000225623	ENSG00000225623
gene:ENSG00000279324	1	49994318..49996218	0	0	0	0	0	0	ENSG00000279324	ENSG00000279324
ELAVL4	1	50024029..50203772	0.00482131	3.61819	12.2796	0.149348	0	1	ENSG00000162374	ENSG00000162374
ELAVL4-AS1	1	complement(50174306..50175868)	0.0303345	3.2427	9.46562	0.191497	0	1	ENSG00000237337	ENSG00000237337
gene:ENSG00000233407	1	complement(50206084..50223127)	0	0	0	0	0	0	ENSG00000233407	ENSG00000233407
LINC02808	1	complement(50229662..50321192)	0.00275308	-1.80797	-3.5015	0.500256	0	1	ENSG00000284696	ENSG00000284696
gene:ENSG00000284645	1	50252569..50258994	0.0113176	-0.566777	-1.48121	0.669726	0	1	ENSG00000284645	ENSG00000284645
DMRTA2	1	complement(50417550..50423443)	3.0178	-0.360139	-1.28355	0.213074	0.568862	1	ENSG00000142700	ENSG00000142700
gene:ENSG00000284700	1	50423609..50425316	0.0928033	-0.595411	-1.5109	0.559483	0	1	ENSG00000284700	ENSG00000284700
FAF1	1	complement(50437028..50960267)	9.81321	0.102168	1.07339	0.531381	0.819509	1	ENSG00000185104	ENSG00000185104
FAF1-AS1	1	50461469..50471150	0	0	0	0	0	0	ENSG00000225767	ENSG00000225767
RNU6-1026P	1	50582404..50582511	0	0	0	0	0	0	ENSG00000207194	ENSG00000207194
CDKN2C	1	50960745..50974634	16.0641	-0.272209	-1.20766	0.115378	0.421687	1	ENSG00000123080	ENSG00000123080
MIR4421	1	51059837..51059905	0	0	0	0	0	0	ENSG00000265538	ENSG00000265538
MIR6500	1	51060018..51060103	0	0	0	0	0	0	ENSG00000275816	ENSG00000275816
C1orf185	1	51102221..51148086	0.0210463	-3.09773	-8.5607	0.219771	0	1	ENSG00000204006	ENSG00000204006
Y_RNA_22	1	51107222..51107331	0	0	0	0	0	0	ENSG00000200262	ENSG00000200262
LINC01562	1	complement(51195095..51235096)	0.00671215	-0.692564	-1.61615	0.654921	0	1	ENSG00000203356	ENSG00000203356
RNF11	1	51236273..51273447	20.4451	-0.139298	-1.10137	0.38586	0.730316	1	ENSG00000123091	ENSG00000123091
gene:ENSG00000236434	1	complement(51264916..51266074)	0	0	0	0	0	0	ENSG00000236434	ENSG00000236434
TTC39A	1	complement(51287258..51345116)	0.0452344	-1.02091	-2.0292	0.10642	0.403813	1	ENSG00000085831	ENSG00000085831
TTC39A-AS1	1	51329654..51335324	0.00567253	-1.80775	-3.50097	0.500315	0	1	ENSG00000261664	ENSG00000261664
EPS15	1	complement(51354263..51519266)	9.74151	-0.0811563	-1.05787	0.612466	0.86067	1	ENSG00000085832	ENSG00000085832
RNU6-877P	1	51382308..51382414	0	0	0	0	0	0	ENSG00000206595	ENSG00000206595
gene:ENSG00000238140	1	51461721..51463416	0	0	0	0	0	0	ENSG00000238140	ENSG00000238140
EPS15-AS1	1	51518309..51561629	0.0333633	-0.692448	-1.61602	0.654967	0	1	ENSG00000227070	ENSG00000227070
RNU6-1281P	1	complement(51538625..51538729)	0	0	0	0	0	0	ENSG00000252032	ENSG00000252032
OSBPL9	1	51577179..51798427	6.37994	-0.285178	-1.21856	0.0701654	0.326741	1	ENSG00000117859	ENSG00000117859
gene:ENSG00000212624	1	complement(51724775..51724896)	0	0	0	0	0	0	ENSG00000212624	ENSG00000212624
NRDC	1	complement(51789191..51878937)	26.2686	-0.0448785	-1.0316	0.786292	0.933446	1	ENSG00000078618	ENSG00000078618
gene:ENSG00000266993	1	51793934..51799154	0.238542	-0.763103	-1.69714	0.262345	0.625484	1	ENSG00000266993	ENSG00000266993
gene:ENSG00000272175	1	51801028..51801307	0.0742696	-3.03751	-8.21072	0.252791	0	1	ENSG00000272175	ENSG00000272175
MIR761	1	complement(51836344..51836402)	0	0	0	0	0	0	ENSG00000283899	ENSG00000283899
RAB3B	1	complement(51907956..51990700)	26.4941	-0.0298289	-1.02089	0.864628	0.961651	1	ENSG00000169213	ENSG00000169213
RN7SL290P	1	51995740..51996039	0	0	0	0	0	0	ENSG00000264613	ENSG00000264613
TXNDC12	1	complement(52020131..52055191)	10.9079	0.205714	1.15326	0.237946	0.599822	1	ENSG00000117862	ENSG00000117862
gene:ENSG00000285839	1	complement(52020153..52033350)	0.00399798	1.94176	3.84173	0.461387	0	1	ENSG00000285839	ENSG00000285839
KTI12	1	complement(52032103..52033810)	7.26831	0.0293116	1.02053	0.896693	0.9707	1	ENSG00000198841	ENSG00000198841
gene:ENSG00000223390	1	52033391..52044279	0.043564	-0.270754	-1.20644	0.839546	0	1	ENSG00000223390	ENSG00000223390
TXNDC12-AS1	1	52050918..52052683	0	0	0	0	0	0	ENSG00000228369	ENSG00000228369
BTF3L4	1	52056199..52090716	7.04951	0.0930316	1.06661	0.582258	0.84641	1	ENSG00000134717	ENSG00000134717
ZFYVE9	1	52142089..52348671	6.70454	-0.155362	-1.1137	0.328928	0.684009	1	ENSG00000157077	ENSG00000157077
RN7SL788P	1	52150104..52150419	0.216251	2.52266	5.74639	0.0954763	0	1	ENSG00000241745	ENSG00000241745
CC2D1B	1	complement(52345723..52366205)	6.36777	-0.26965	-1.20552	0.110468	0.412504	1	ENSG00000154222	ENSG00000154222
gene:ENSG00000272100	1	52353487..52353877	0.169875	-1.79124	-3.46111	0.193941	0	1	ENSG00000272100	ENSG00000272100
gene:ENSG00000287078	1	52365443..52367865	0.252415	-0.417644	-1.33574	0.516495	0.812818	1	ENSG00000287078	ENSG00000287078
ORC1	1	complement(52372829..52404423)	11.651	-0.0893813	-1.06391	0.604314	0.857279	1	ENSG00000085840	ENSG00000085840
PRPF38A	1	52404602..52420836	10.9597	0.147309	1.1075	0.376344	0.723709	1	ENSG00000134748	ENSG00000134748
TUT4	1	complement(52408282..52553487)	3.78915	0.195199	1.14488	0.250656	0.612492	1	ENSG00000134744	ENSG00000134744
gene:ENSG00000272371	1	52554818..52555273	0.0196253	-1.80786	-3.50124	0.500286	0	1	ENSG00000272371	ENSG00000272371
GPX7	1	52602371..52609051	0.0581412	0.732526	1.66155	0.467184	0	1	ENSG00000116157	ENSG00000116157
SHISAL2A	1	52633168..52669683	0.00978538	-0.405683	-1.32472	0.775857	0	1	ENSG00000182183	ENSG00000182183
COA7	1	complement(52684449..52698347)	9.49011	0.304823	1.23527	0.0759383	0.339503	1	ENSG00000162377	ENSG00000162377
RN7SL62P	1	52714399..52714695	0	0	0	0	0	0	ENSG00000239640	ENSG00000239640
ZYG11B	1	52726453..52827336	5.99792	-0.099847	-1.07166	0.545195	0.825459	1	ENSG00000162378	ENSG00000162378
RNU2-30P	1	52754322..52754462	0	0	0	0	0	0	ENSG00000252018	ENSG00000252018
RNU6-969P	1	complement(52805108..52805212)	0	0	0	0	0	0	ENSG00000206627	ENSG00000206627
ZYG11A	1	52842511..52894998	2.30248	-0.103608	-1.07446	0.66503	0.886315	1	ENSG00000203995	ENSG00000203995
gene:ENSG00000242391	1	complement(52881216..52881730)	0	0	0	0	0	0	ENSG00000242391	ENSG00000242391
ECHDC2	1	complement(52895910..52927212)	0.82081	-0.560313	-1.47459	0.0541733	0.28213	1	ENSG00000121310	ENSG00000121310
SCP2	1	52927276..53051698	4.77604	-0.131904	-1.09574	0.453257	0.773601	1	ENSG00000116171	ENSG00000116171
gene:ENSG00000264834	1	52928674..52928772	0	0	0	0	0	0	ENSG00000264834	ENSG00000264834
gene:ENSG00000266188	1	52934930..52935017	0	0	0	0	0	0	ENSG00000266188	ENSG00000266188
gene:ENSG00000265815	1	52940314..52940413	0	0	0	0	0	0	ENSG00000265815	ENSG00000265815
PODN	1	53062052..53085501	0.0484934	-0.169028	-1.1243	0.79234	0.934864	1	ENSG00000174348	ENSG00000174348
gene:ENSG00000232993	1	complement(53069938..53085502)	0	0	0	0	0	0	ENSG00000232993	ENSG00000232993
SLC1A7	1	complement(53087179..53142638)	0.00650528	-0.779011	-1.71595	0.573762	0	1	ENSG00000162383	ENSG00000162383
gene:ENSG00000235563	1	53114576..53118609	0	0	0	0	0	0	ENSG00000235563	ENSG00000235563
CPT2	1	53196792..53214197	1.5162	0.0941979	1.06747	0.649511	0.878277	1	ENSG00000157184	ENSG00000157184
gene:ENSG00000236723	1	complement(53209783..53213775)	0.112987	-0.163738	-1.12019	0.829357	0.946548	1	ENSG00000236723	ENSG00000236723
CZIB	1	complement(53214099..53220634)	3.76241	0.239916	1.18092	0.242192	0.604274	1	ENSG00000162384	ENSG00000162384
gene:ENSG00000259818	1	53220663..53224253	0.0622611	1.42688	2.68864	0.0615124	0.302401	1	ENSG00000259818	ENSG00000259818
MAGOH	1	complement(53226900..53238518)	17.8966	0.192124	1.14244	0.306573	0.667393	1	ENSG00000162385	ENSG00000162385
gene:ENSG00000226754	1	53238550..53246482	0.0806612	0.108709	1.07826	0.884318	0.967446	1	ENSG00000226754	ENSG00000226754
LRP8	1	complement(53242364..53328469)	4.05075	-0.302194	-1.23302	0.126238	0.443022	1	ENSG00000157193	ENSG00000157193
gene:ENSG00000234578	1	53267935..53268601	0	0	0	0	0	0	ENSG00000234578	ENSG00000234578
gene:ENSG00000228838	1	53288024..53289706	0.0179418	1.94197	3.84231	0.461329	0	1	ENSG00000228838	ENSG00000228838
gene:ENSG00000232762	1	53304536..53307462	0	0	0	0	0	0	ENSG00000232762	ENSG00000232762
LINC01771	1	53328233..53336509	0.190899	-1.39554	-2.63086	0.222459	0	1	ENSG00000225675	ENSG00000225675
gene:ENSG00000285954	1	53344031..53365473	0.0109098	-1.80797	-3.5015	0.500256	0	1	ENSG00000285954	ENSG00000285954
gene:ENSG00000226938	1	complement(53348488..53349233)	0	0	0	0	0	0	ENSG00000226938	ENSG00000226938
LINC02812	1	complement(53366656..53368245)	0	0	0	0	0	0	ENSG00000230138	ENSG00000230138
DMRTB1	1	53459399..53467488	0	0	0	0	0	0	ENSG00000143006	ENSG00000143006
GLIS1	1	complement(53506237..53738106)	0.83509	1.95639	3.88091	0.0674421	0.319291	1	ENSG00000174332	ENSG00000174332
RNU7-95P	1	complement(53688749..53688812)	0	0	0	0	0	0	ENSG00000239007	ENSG00000239007
NDC1	1	complement(53765478..53838463)	17.1542	0.495288	1.4096	0.0023606	0.0381887	1	ENSG00000058804	ENSG00000058804
gene:ENSG00000201003	1	complement(53771018..53771153)	0	0	0	0	0	0	ENSG00000201003	ENSG00000201003
YIPF1	1	complement(53851719..53889798)	3.40225	-0.0786935	-1.05606	0.785559	0.933352	1	ENSG00000058799	ENSG00000058799
DIO1	1	53891239..53911086	0.0317731	1.7386	3.33712	0.185638	0	1	ENSG00000211452	ENSG00000211452
HSPB11	1	complement(53916574..53945699)	6.8413	-0.223498	-1.16756	0.202561	0.555195	1	ENSG00000081870	ENSG00000081870
LRRC42	1	53946085..53968168	15.8269	-0.0417084	-1.02933	0.814969	0.941926	1	ENSG00000116212	ENSG00000116212
LDLRAD1	1	complement(54007298..54018186)	0.0144648	1.39309	2.6264	0.407447	0	1	ENSG00000203985	ENSG00000203985
TMEM59	1	complement(54026681..54053504)	5.22764	0.00422095	1.00293	0.979641	0.995918	1	ENSG00000116209	ENSG00000116209
gene:ENSG00000280378	1	complement(54033126..54034880)	0	0	0	0	0	0	ENSG00000280378	ENSG00000280378
TCEANC2	1	54053584..54112519	0.881398	0.099979	1.07176	0.687607	0.895593	1	ENSG00000116205	ENSG00000116205
MIR4781	1	54054079..54054154	0	0	0	0	0	0	ENSG00000283749	ENSG00000283749
gene:ENSG00000256407	1	complement(54132686..54200073)	0.0413101	1.0061	2.00848	0.285139	0.645773	1	ENSG00000256407	ENSG00000256407
CDCP2	1	complement(54132968..54153770)	0.0206039	0.385859	1.30664	0.746018	0	1	ENSG00000157211	ENSG00000157211
gene:ENSG00000280425	1	54137746..54142980	0.0146407	0.859557	1.81448	0.465048	0	1	ENSG00000280425	ENSG00000280425
CYB5RL	1	complement(54169651..54200036)	1.01238	0.0554271	1.03917	0.855589	0.957677	1	ENSG00000215883	ENSG00000215883
MRPL37	1	54184041..54225464	33.6028	0.0489916	1.03454	0.749339	0.919699	1	ENSG00000116221	ENSG00000116221
SSBP3	1	complement(54225433..54413479)	2.43627	0.304818	1.23526	0.151811	0.484913	1	ENSG00000157216	ENSG00000157216
SSBP3-AS1	1	54236440..54239063	0.00773399	0.884497	1.84612	0.580499	0	1	ENSG00000198711	ENSG00000198711
gene:ENSG00000225632	1	54285405..54287371	0	0	0	0	0	0	ENSG00000225632	ENSG00000225632
gene:ENSG00000232245	1	54416256..54420860	0	0	0	0	0	0	ENSG00000232245	ENSG00000232245
gene:ENSG00000287582	1	54514417..54517383	0.011523	1.94197	3.84231	0.461329	0	1	ENSG00000287582	ENSG00000287582
LINC02784	1	complement(54516412..54517259)	0	0	0	0	0	0	ENSG00000235741	ENSG00000235741
ACOT11	1	54542257..54639192	0.167026	-1.33957	-2.53075	0.0074547	0.0817552	1	ENSG00000162390	ENSG00000162390
FAM151A	1	complement(54609181..54623556)	0.0161539	1.39308	2.62639	0.405095	0	1	ENSG00000162391	ENSG00000162391
gene:ENSG00000230728	1	complement(54621477..54628438)	0	0	0	0	0	0	ENSG00000230728	ENSG00000230728
MROH7	1	54641754..54710266	0.00953627	0.27034	1.20609	0.780286	0	1	ENSG00000184313	ENSG00000184313
MROH7-TTC4	1	54641786..54742308	0	0	0	0	0	0	ENSG00000271723	ENSG00000271723
TTC4	1	54715861..54742657	9.07921	0.160425	1.11762	0.350647	0.702999	1	ENSG00000243725	ENSG00000243725
PARS2	1	complement(54756898..54764523)	1.39749	0.250054	1.18925	0.485944	0.79377	1	ENSG00000162396	ENSG00000162396
TTC22	1	complement(54779712..54801323)	0.0319523	0.643755	1.56239	0.387706	0.73121	1	ENSG00000006555	ENSG00000006555
gene:ENSG00000237453	1	54792885..54794905	0	0	0	0	0	0	ENSG00000237453	ENSG00000237453
LEXM	1	54806063..54842252	0	0	0	0	0	0	ENSG00000162398	ENSG00000162398
DHCR24	1	complement(54849627..54887195)	40.3575	-0.0429917	-1.03025	0.813193	0.941901	1	ENSG00000116133	ENSG00000116133
gene:ENSG00000287724	1	54874672..54883664	0	0	0	0	0	0	ENSG00000287724	ENSG00000287724
gene:ENSG00000242396	1	54886875..54888001	0.444347	-1.01659	-2.02313	0.124685	0.439863	1	ENSG00000242396	ENSG00000242396
DHCR24-DT	1	54887563..54888850	0.0469673	-0.868198	-1.82538	0.574705	0	1	ENSG00000233203	ENSG00000233203
gene:ENSG00000284601	1	complement(54974900..54980464)	0.0241817	2.06538	4.18545	0.200403	0	1	ENSG00000284601	ENSG00000284601
TMEM61	1	54980628..54992288	0.0192846	0.897921	1.86338	0.616495	0	1	ENSG00000143001	ENSG00000143001
gene:ENSG00000233271	1	complement(54980950..54992274)	0	0	0	0	0	0	ENSG00000233271	ENSG00000233271
BSND	1	54998933..55017172	0.0245734	-0.00072394	-1.0005	0.999138	0.9996	1	ENSG00000162399	ENSG00000162399
PCSK9	1	55039447..55064852	4.77505	1.01537	2.02142	0.00646308	0.0737583	1	ENSG00000169174	ENSG00000169174
USP24	1	complement(55066359..55215364)	11.9951	-0.0421159	-1.02962	0.803681	0.938331	1	ENSG00000162402	ENSG00000162402
MIR4422HG	1	55217645..55324691	0.00780791	2.73433	6.65452	0.2762	0	1	ENSG00000231090	ENSG00000231090
MIR4422	1	55225641..55225723	0	0	0	0	0	0	ENSG00000265822	ENSG00000265822
gene:ENSG00000234810	1	55329288..56070513	0.010469	-0.184858	-1.13671	0.855809	0	1	ENSG00000234810	ENSG00000234810
RN7SKP291	1	complement(55376526..55376852)	0	0	0	0	0	0	ENSG00000199831	ENSG00000199831
RNU6-830P	1	55398514..55398620	0	0	0	0	0	0	ENSG00000252162	ENSG00000252162
Y_RNA_23	1	complement(55484871..55484972)	0	0	0	0	0	0	ENSG00000272051	ENSG00000272051
LINC01755	1	55868254..55950119	0.00408837	-2.59224	-6.03035	0.311603	0	1	ENSG00000233079	ENSG00000233079
LINC01753	1	complement(55915603..55944980)	0	0	0	0	0	0	ENSG00000230250	ENSG00000230250
gene:ENSG00000235612	1	56145721..56155224	0	0	0	0	0	0	ENSG00000235612	ENSG00000235612
gene:ENSG00000260971	1	complement(56154545..56477687)	0.0054407	-3.76794	-13.6227	0.147501	0	1	ENSG00000260971	ENSG00000260971
gene:ENSG00000284686	1	complement(56173433..56524495)	0.0036407	-1.80797	-3.5015	0.500256	0	1	ENSG00000284686	ENSG00000284686
LINC01767	1	56414935..56417137	0.0219895	1.90022	3.7327	0.272423	0	1	ENSG00000223956	ENSG00000223956
PLPP3	1	complement(56494761..56645301)	0.581926	-1.42743	-2.68967	0.00438828	0.0571901	1	ENSG00000162407	ENSG00000162407
PRKAA2	1	56645314..56715335	0.441272	-6.42126	-85.7022	4.30467e-18	4.19883e-15	1.20759e-13	ENSG00000162409	ENSG00000162409
FYB2	1	complement(56718789..56819696)	0	0	0	0	0	0	ENSG00000187889	ENSG00000187889
gene:ENSG00000229913	1	complement(56823679..56826920)	0.00529938	-1.80797	-3.5015	0.500256	0	1	ENSG00000229913	ENSG00000229913
C8A	1	56854797..56918223	0	0	0	0	0	0	ENSG00000157131	ENSG00000157131
C8B	1	complement(56929207..56966140)	0	0	0	0	0	0	ENSG00000021852	ENSG00000021852
gene:ENSG00000236341	1	56963886..56996757	0	0	0	0	0	0	ENSG00000236341	ENSG00000236341
DAB1	1	complement(56994778..58546734)	0.00256021	-0.712247	-1.63835	0.692814	0	1	ENSG00000173406	ENSG00000173406
gene:ENSG00000227935	1	57386576..57387450	0	0	0	0	0	0	ENSG00000227935	ENSG00000227935
DAB1-AS1	1	57860532..57880905	0.00416751	0.0999083	1.07171	0.947351	0	1	ENSG00000226759	ENSG00000226759
gene:ENSG00000235038	1	58060139..58080274	0	0	0	0	0	0	ENSG00000235038	ENSG00000235038
OMA1	1	complement(58415384..58546802)	1.83238	0.982786	1.97628	0.00913935	0.0936441	1	ENSG00000162600	ENSG00000162600
gene:ENSG00000286918	1	58546168..58563897	0	0	0	0	0	0	ENSG00000286918	ENSG00000286918
RN7SL713P	1	complement(58565631..58565932)	0.0459062	-2.59224	-6.03035	0.311603	0	1	ENSG00000264128	ENSG00000264128
TACSTD2	1	complement(58575433..58577252)	26.1848	0.561321	1.47562	0.0148875	0.12852	1	ENSG00000184292	ENSG00000184292
MYSM1	1	complement(58643440..58700077)	1.39675	-0.199864	-1.14859	0.308033	0.667766	1	ENSG00000162601	ENSG00000162601
gene:ENSG00000283445	1	58715609..58771295	0.285163	0.0651037	1.04616	0.889047	0.968797	1	ENSG00000283445	ENSG00000283445
JUN	1	complement(58776845..58784048)	76.9319	-0.165444	-1.12151	0.445903	0.768203	1	ENSG00000177606	ENSG00000177606
LINC01135	1	58785128..58901109	0.0678725	0.714332	1.64072	0.28426	0.645181	1	ENSG00000234807	ENSG00000234807
gene:ENSG00000272226	1	complement(58812808..58813342)	0.184924	1.23427	2.35262	0.278135	0	1	ENSG00000272226	ENSG00000272226
gene:ENSG00000231740	1	complement(58838448..58851254)	0	0	0	0	0	0	ENSG00000231740	ENSG00000231740
LINC02777	1	complement(58882868..58931897)	0.112938	0.547788	1.46184	0.465855	0.781712	1	ENSG00000232453	ENSG00000232453
LINC01358	1	58933643..59240555	0.0221554	0.170663	1.12558	0.834209	0.949146	1	ENSG00000237352	ENSG00000237352
gene:ENSG00000241042	1	complement(59054397..59056049)	0	0	0	0	0	0	ENSG00000241042	ENSG00000241042
gene:ENSG00000235215	1	complement(59055999..59078116)	0	0	0	0	0	0	ENSG00000235215	ENSG00000235215
FGGY-DT	1	complement(59131932..59296491)	0.0583046	-0.318349	-1.2469	0.572534	0.840565	1	ENSG00000224609	ENSG00000224609
gene:ENSG00000270457	1	complement(59289303..59289640)	0.0205084	-1.80775	-3.50097	0.500315	0	1	ENSG00000270457	ENSG00000270457
FGGY	1	59296638..59810647	0.143046	0.804651	1.74672	0.0758764	0.339503	1	ENSG00000172456	ENSG00000172456
MIR4711	1	complement(59733227..59733296)	0	0	0	0	0	0	ENSG00000266150	ENSG00000266150
gene:ENSG00000226883	1	complement(59754747..59789182)	0.0132295	1.94186	3.842	0.46136	0	1	ENSG00000226883	ENSG00000226883
HOOK1	1	59814786..59876322	0.00549322	1.60558	3.04317	0.368048	0	1	ENSG00000134709	ENSG00000134709
CYP2J2	1	complement(59893308..59926773)	0.0053414	0.884184	1.84572	0.60035	0	1	ENSG00000134716	ENSG00000134716
RN7SL475P	1	complement(59974757..59975054)	0	0	0	0	0	0	ENSG00000265535	ENSG00000265535
C1orf87	1	complement(59987269..60073770)	0	0	0	0	0	0	ENSG00000162598	ENSG00000162598
LINC02778	1	60114875..60149784	0	0	0	0	0	0	ENSG00000238242	ENSG00000238242
LINC01748	1	complement(60515716..60640507)	0.00502977	-0.473258	-1.38824	0.660973	0	1	ENSG00000226476	ENSG00000226476
gene:ENSG00000231252	1	complement(60659631..60868009)	0.00530777	-3.09762	-8.56005	0.223998	0	1	ENSG00000231252	ENSG00000231252
NFIA	1	60865259..61462788	0.651969	-0.144015	-1.10498	0.424788	0.754415	1	ENSG00000162599	ENSG00000162599
NFIA-AS2	1	complement(60912675..61056885)	0.00613738	3.61809	12.2788	0.141177	0	1	ENSG00000237928	ENSG00000237928
NFIA-AS1	1	complement(61248945..61253510)	0	0	0	0	0	0	ENSG00000237853	ENSG00000237853
gene:ENSG00000284808	1	61481087..61533271	0.0174973	-1.05795	-2.08197	0.461357	0	1	ENSG00000284808	ENSG00000284808
gene:ENSG00000287224	1	complement(61588049..61589904)	0.00855277	1.94197	3.84231	0.461329	0	1	ENSG00000287224	ENSG00000287224
TM2D1	1	complement(61681046..61725423)	1.58463	0.181447	1.13402	0.519222	0.813929	1	ENSG00000162604	ENSG00000162604
PATJ-DT	1	complement(61741998..61742424)	0.0226371	-1.80797	-3.5015	0.500256	0	1	ENSG00000271200	ENSG00000271200
PATJ	1	61742477..62178675	0.671486	-1.1036	-2.1489	0.00212878	0.0355483	1	ENSG00000132849	ENSG00000132849
RNU6-414P	1	61816419..61816522	0	0	0	0	0	0	ENSG00000200575	ENSG00000200575
RNU6-1177P	1	61852499..61852602	0	0	0	0	0	0	ENSG00000212360	ENSG00000212360
RN7SL180P	1	62072448..62072741	0	0	0	0	0	0	ENSG00000242860	ENSG00000242860
MIR3116-1	1	62078786..62078859	0	0	0	0	0	0	ENSG00000263908	ENSG00000263908
MIR3116-2	1	complement(62078789..62078856)	0	0	0	0	0	0	ENSG00000283690	ENSG00000283690
L1TD1	1	62194849..62212328	0.0336437	0.396135	1.31598	0.668377	0.887592	1	ENSG00000240563	ENSG00000240563
Y_RNA_24	1	62211557..62211666	0	0	0	0	0	0	ENSG00000200174	ENSG00000200174
KANK4	1	complement(62236165..62319434)	0.0156846	0.118578	1.08566	0.903064	0.972317	1	ENSG00000132854	ENSG00000132854
RNU6-371P	1	complement(62298149..62298256)	0	0	0	0	0	0	ENSG00000201153	ENSG00000201153
USP1	1	62436297..62451804	33.6942	0.0414644	1.02916	0.776198	0.929929	1	ENSG00000162607	ENSG00000162607
DOCK7	1	complement(62454298..62688386)	3.2061	-0.152076	-1.11117	0.324196	0.680656	1	ENSG00000116641	ENSG00000116641
ANGPTL3	1	62597520..62606313	0	0	0	0	0	0	ENSG00000132855	ENSG00000132855
gene:ENSG00000278967	1	62607766..62609584	0	0	0	0	0	0	ENSG00000278967	ENSG00000278967
gene:ENSG00000235545	1	62688482..62710694	0.0410237	-2.11374	-4.32813	0.174156	0	1	ENSG00000235545	ENSG00000235545
ATG4C	1	62784132..62865516	2.3193	0.176683	1.13028	0.543656	0.824994	1	ENSG00000125703	ENSG00000125703
gene:ENSG00000234318	1	62896009..62901639	0	0	0	0	0	0	ENSG00000234318	ENSG00000234318
LINC01739	1	complement(62975751..63022504)	0	0	0	0	0	0	ENSG00000229537	ENSG00000229537
gene:ENSG00000286455	1	63011197..63018614	0	0	0	0	0	0	ENSG00000286455	ENSG00000286455
gene:ENSG00000227485	1	63024207..63025658	0	0	0	0	0	0	ENSG00000227485	ENSG00000227485
gene:ENSG00000229225	1	complement(63078081..63079031)	0	0	0	0	0	0	ENSG00000229225	ENSG00000229225
gene:ENSG00000203605	1	63139250..63163153	0	0	0	0	0	0	ENSG00000203605	ENSG00000203605
LINC00466	1	complement(63159083..63317274)	0.00599948	-3.76795	-13.6227	0.138709	0	1	ENSG00000224209	ENSG00000224209
gene:ENSG00000228734	1	63249920..63251771	0	0	0	0	0	0	ENSG00000228734	ENSG00000228734
FOXD3-AS1	1	complement(63320884..63324441)	0	0	0	0	0	0	ENSG00000230798	ENSG00000230798
FOXD3	1	63322567..63325128	0	0	0	0	0	0	ENSG00000187140	ENSG00000187140
MIR6068	1	complement(63326925..63326984)	0	0	0	0	0	0	ENSG00000275836	ENSG00000275836
Y_RNA_25	1	63338263..63338372	0	0	0	0	0	0	ENSG00000252784	ENSG00000252784
ALG6	1	63367575..63438553	0.589825	0.304109	1.23466	0.413477	0.74696	1	ENSG00000088035	ENSG00000088035
ITGB3BP	1	complement(63440770..63593721)	2.82269	0.352806	1.27704	0.118696	0.429088	1	ENSG00000142856	ENSG00000142856
gene:ENSG00000286429	1	63487957..63508204	0.0100421	1.94197	3.84231	0.461329	0	1	ENSG00000286429	ENSG00000286429
EFCAB7	1	63523372..63572693	0.528447	0.22003	1.16476	0.560175	0.834611	1	ENSG00000203965	ENSG00000203965
RN7SL488P	1	complement(63529613..63529898)	0	0	0	0	0	0	ENSG00000264271	ENSG00000264271
RNU7-123P	1	complement(63536711..63536770)	0	0	0	0	0	0	ENSG00000251720	ENSG00000251720
DLEU2L	1	63547082..63550636	0.138551	-0.259876	-1.19738	0.63767	0.873466	1	ENSG00000116652	ENSG00000116652
gene:ENSG00000276884	1	complement(63548977..63549112)	0	0	0	0	0	0	ENSG00000276884	ENSG00000276884
gene:ENSG00000278287	1	complement(63549133..63549216)	0	0	0	0	0	0	ENSG00000278287	ENSG00000278287
gene:ENSG00000277565	1	complement(63549227..63549284)	0	0	0	0	0	0	ENSG00000277565	ENSG00000277565
gene:ENSG00000275823	1	complement(63549294..63549366)	0	0	0	0	0	0	ENSG00000275823	ENSG00000275823
gene:ENSG00000277689	1	complement(63549374..63549463)	0	0	0	0	0	0	ENSG00000277689	ENSG00000277689
gene:ENSG00000274199	1	complement(63549489..63549608)	0	0	0	0	0	0	ENSG00000274199	ENSG00000274199
PGM1	1	63593411..63660245	13.2697	0.108047	1.07777	0.53367	0.820565	1	ENSG00000079739	ENSG00000079739
RN7SL130P	1	63655743..63656047	0.0903748	-1.19805	-2.29429	0.473263	0	1	ENSG00000244256	ENSG00000244256
ROR1	1	63774017..64181498	4.75383	-0.306685	-1.23686	0.0786115	0.345491	1	ENSG00000185483	ENSG00000185483
RNU6-809P	1	complement(64028894..64029000)	0	0	0	0	0	0	ENSG00000207190	ENSG00000207190
Y_RNA_26	1	complement(64066640..64066741)	0	0	0	0	0	0	ENSG00000200508	ENSG00000200508
ROR1-AS1	1	complement(64094379..64171342)	0.0253075	-1.60937	-3.05118	0.110269	0	1	ENSG00000223949	ENSG00000223949
gene:ENSG00000284928	1	64186791..64192685	0.0350863	1.76804	3.40592	0.262136	0	1	ENSG00000284928	ENSG00000284928
UBE2U	1	64203623..64267368	0	0	0	0	0	0	ENSG00000177414	ENSG00000177414
RNU7-62P	1	complement(64384398..64384459)	0	0	0	0	0	0	ENSG00000238653	ENSG00000238653
CACHD1	1	64470129..64693058	1.18213	-2.63868	-6.2276	2.07222e-09	5.64122e-07	5.8132e-05	ENSG00000158966	ENSG00000158966
MIR4794	1	64579847..64579923	0	0	0	0	0	0	ENSG00000264470	ENSG00000264470
RAVER2	1	64745095..64833232	1.53855	-0.370931	-1.29319	0.171548	0.513931	1	ENSG00000162437	ENSG00000162437
JAK1	1	complement(64833229..65067754)	8.67499	-0.164417	-1.12071	0.281178	0.642166	1	ENSG00000162434	ENSG00000162434
LINC01359	1	complement(64972225..65002489)	0.0151014	3.24499	9.48068	0.0350203	0	1	ENSG00000226891	ENSG00000226891
gene:ENSG00000272506	1	complement(65003470..65004087)	0	0	0	0	0	0	ENSG00000272506	ENSG00000272506
RNU6-1176P	1	complement(65022968..65023074)	0	0	0	0	0	0	ENSG00000212257	ENSG00000212257
MIR3671	1	complement(65057755..65057842)	0	0	0	0	0	0	ENSG00000265996	ENSG00000265996
MIR101-1	1	complement(65058434..65058508)	0	0	0	0	0	0	ENSG00000199135	ENSG00000199135
AK4	1	65147549..65232145	6.83532	1.71116	3.27423	1.5555e-12	7.3695e-10	4.36364e-08	ENSG00000162433	ENSG00000162433
DNAJC6	1	65248219..65415871	3.56884	0.123249	1.08919	0.584305	0.847226	1	ENSG00000116675	ENSG00000116675
gene:ENSG00000229294	1	complement(65279456..65306521)	0.0270775	-2.59224	-6.03035	0.311603	0	1	ENSG00000229294	ENSG00000229294
RNU2-15P	1	65415816..65416006	0	0	0	0	0	0	ENSG00000222624	ENSG00000222624
LEPROT	1	65420587..65436007	5.16649	-0.468292	-1.38347	0.0119944	0.111613	1	ENSG00000213625	ENSG00000213625
LEPR	1	65420652..65641559	0.165263	-0.217561	-1.16277	0.621012	0.864984	1	ENSG00000116678	ENSG00000116678
gene:ENSG00000237852	1	65486406..65494188	0	0	0	0	0	0	ENSG00000237852	ENSG00000237852
gene:ENSG00000285079	1	65703962..65714847	0	0	0	0	0	0	ENSG00000285079	ENSG00000285079
RN7SL854P	1	complement(65761058..65761352)	0	0	0	0	0	0	ENSG00000239319	ENSG00000239319
PDE4B	1	65792514..66374579	0.0817204	-0.292472	-1.22474	0.630338	0.869717	1	ENSG00000184588	ENSG00000184588
PDE4B-AS1	1	complement(66042500..66050718)	0	0	0	0	0	0	ENSG00000227466	ENSG00000227466
RNU4-88P	1	complement(66094461..66094546)	0	0	0	0	0	0	ENSG00000223152	ENSG00000223152
SGIP1	1	66533267..66751139	0.0197156	0.956848	1.94106	0.13558	0.459499	1	ENSG00000118473	ENSG00000118473
MIR3117	1	66628440..66628517	0	0	0	0	0	0	ENSG00000264720	ENSG00000264720
gene:ENSG00000248458	1	complement(66665864..66677027)	0	0	0	0	0	0	ENSG00000248458	ENSG00000248458
DYNLT5	1	66752459..66779047	0	0	0	0	0	0	ENSG00000152760	ENSG00000152760
INSL5	1	complement(66797740..66801276)	0	0	0	0	0	0	ENSG00000172410	ENSG00000172410
DNAI4	1	complement(66812885..66924856)	0.108308	-0.77047	-1.70583	0.157501	0.493305	1	ENSG00000152763	ENSG00000152763
gene:ENSG00000231080	1	66826942..66828558	0.0112266	-1.80797	-3.5015	0.500256	0	1	ENSG00000231080	ENSG00000231080
MIER1	1	66924895..66988619	9.18289	0.0809375	1.05771	0.637645	0.873466	1	ENSG00000198160	ENSG00000198160
SLC35D1	1	complement(66999350..67054148)	2.52166	-0.282467	-1.21627	0.16808	0.508595	1	ENSG00000116704	ENSG00000116704
C1orf141	1	complement(67092165..67231853)	0.0108846	3.9364	15.31	0.122208	0	1	ENSG00000203963	ENSG00000203963
gene:ENSG00000252433	1	complement(67102645..67102779)	0	0	0	0	0	0	ENSG00000252433	ENSG00000252433
gene:ENSG00000275678	1	complement(67121605..67123956)	0	0	0	0	0	0	ENSG00000275678	ENSG00000275678
IL23R	1	67138907..67259979	0.00557057	-2.59246	-6.03127	0.311557	0	1	ENSG00000162594	ENSG00000162594
RNU6-586P	1	67196140..67196243	0	0	0	0	0	0	ENSG00000253074	ENSG00000253074
RNU4ATAC4P	1	complement(67267601..67267726)	0	0	0	0	0	0	ENSG00000252116	ENSG00000252116
IL12RB2	1	67307364..67398724	0.011991	-0.0756952	-1.05387	0.939607	0	1	ENSG00000081985	ENSG00000081985
SERBP1	1	complement(67407810..67430415)	86.7384	0.335531	1.26184	0.035313	0.217613	1	ENSG00000142864	ENSG00000142864
RNU6-387P	1	67417214..67417318	0	0	0	0	0	0	ENSG00000223263	ENSG00000223263
LINC01702	1	67522299..67532612	0.0597322	1.29753	2.45807	0.355026	0	1	ENSG00000235200	ENSG00000235200
RNU6-1031P	1	67541127..67541233	0	0	0	0	0	0	ENSG00000207504	ENSG00000207504
RN7SL392P	1	complement(67656831..67657129)	0	0	0	0	0	0	ENSG00000242482	ENSG00000242482
GADD45A	1	67685201..67688334	21.2031	-0.248527	-1.18799	0.182744	0.530136	1	ENSG00000116717	ENSG00000116717
GNG12	1	complement(67701475..67833467)	27.0354	0.00113366	1.00079	0.993984	0.999072	1	ENSG00000172380	ENSG00000172380
RNU7-80P	1	complement(67772593..67772653)	0	0	0	0	0	0	ENSG00000238778	ENSG00000238778
GNG12-AS1	1	67832303..68202987	0.0181176	-0.349923	-1.27449	0.748474	0	1	ENSG00000232284	ENSG00000232284
DIRAS3	1	complement(68045886..68051631)	0.102248	0.473579	1.38855	0.50352	0.803364	1	ENSG00000162595	ENSG00000162595
WLS	1	complement(68098473..68233120)	6.31778	0.0801121	1.0571	0.65939	0.883191	1	ENSG00000116729	ENSG00000116729
MIR1262	1	complement(68183518..68183610)	0	0	0	0	0	0	ENSG00000221203	ENSG00000221203
RPE65	1	complement(68428822..68449954)	0	0	0	0	0	0	ENSG00000116745	ENSG00000116745
DEPDC1	1	complement(68474152..68497221)	12.6591	0.0662139	1.04697	0.688601	0.895715	1	ENSG00000024526	ENSG00000024526
gene:ENSG00000233589	1	68479129..68483539	0	0	0	0	0	0	ENSG00000233589	ENSG00000233589
DEPDC1-AS1	1	68496676..68538627	0.154883	0.716617	1.64332	0.326399	0.682429	1	ENSG00000234264	ENSG00000234264
gene:ENSG00000285041	1	68633701..68640425	0.0306672	-1.51449	-2.85697	0.176292	0	1	ENSG00000285041	ENSG00000285041
gene:ENSG00000285407	1	68679202..68943452	0	0	0	0	0	0	ENSG00000285407	ENSG00000285407
gene:ENSG00000285473	1	68974010..69023558	0	0	0	0	0	0	ENSG00000285473	ENSG00000285473
LINC01707	1	69055838..69229607	0.00720501	-0.737803	-1.66763	0.578178	0	1	ENSG00000223883	ENSG00000223883
LINC02791	1	complement(69215835..69249477)	0	0	0	0	0	0	ENSG00000235446	ENSG00000235446
LINC01758	1	69433255..69435409	0.045405	-3.03751	-8.21072	0.252812	0	1	ENSG00000229639	ENSG00000229639
gene:ENSG00000287453	1	69551848..69563715	0	0	0	0	0	0	ENSG00000287453	ENSG00000287453
LRRC7	1	69567922..70151945	0.0537702	-3.13414	-8.77952	5.0161e-08	8.66426e-06	0.00140717	ENSG00000033122	ENSG00000033122
gene:ENSG00000287283	1	complement(69706950..69710274)	0.0112449	0.897921	1.86338	0.616446	0	1	ENSG00000287283	ENSG00000287283
RN7SL538P	1	69879592..69879895	0.0261184	1.94176	3.84173	0.461387	0	1	ENSG00000240692	ENSG00000240692
LRRC7-AS1	1	complement(70013982..70031222)	0	0	0	0	0	0	ENSG00000237919	ENSG00000237919
LRRC40	1	complement(70144805..70205579)	7.15079	-0.0199266	-1.01391	0.911579	0.974003	1	ENSG00000066557	ENSG00000066557
RN7SL242P	1	complement(70180144..70180440)	0.0301317	-1.80786	-3.50124	0.500286	0	1	ENSG00000244389	ENSG00000244389
SRSF11	1	70205682..70253052	19.3172	0.0331317	1.02323	0.838404	0.950948	1	ENSG00000116754	ENSG00000116754
gene:ENSG00000228988	1	complement(70218589..70221023)	0	0	0	0	0	0	ENSG00000228988	ENSG00000228988
ANKRD13C	1	complement(70258999..70354734)	6.80641	-0.0289862	-1.02029	0.859778	0.959346	1	ENSG00000118454	ENSG00000118454
HHLA3	1	70354805..70385339	1.1485	1.70756	3.26609	0.00124852	0.0246464	1	ENSG00000197568	ENSG00000197568
HHLA3-AS1	1	complement(70359562..70360437)	0.0176469	1.94186	3.842	0.46136	0	1	ENSG00000226088	ENSG00000226088
CTH	1	70411218..70439851	1.32811	0.835774	1.78481	0.0644773	0.311579	1	ENSG00000116761	ENSG00000116761
Metazoa_SRP_7	1	70430896..70431178	0	0	0	0	0	0	ENSG00000278636	ENSG00000278636
gene:ENSG00000271992	1	70445071..70445536	0.0605879	3.2428	9.46629	0.18717	0	1	ENSG00000271992	ENSG00000271992
LINC01788	1	70706441..70786468	0	0	0	0	0	0	ENSG00000229051	ENSG00000229051
gene:ENSG00000226208	1	complement(70715933..70720289)	0	0	0	0	0	0	ENSG00000226208	ENSG00000226208
PTGER3	1	complement(70852353..71047808)	0.00728195	-0.793585	-1.73338	0.502037	0	1	ENSG00000050628	ENSG00000050628
gene:ENSG00000235782	1	70947379..70951493	0	0	0	0	0	0	ENSG00000235782	ENSG00000235782
gene:ENSG00000269933	1	complement(71005854..71006502)	0	0	0	0	0	0	ENSG00000269933	ENSG00000269933
ZRANB2-AS1	1	71048855..71067184	0	0	0	0	0	0	ENSG00000235079	ENSG00000235079
ZRANB2	1	complement(71063291..71081289)	15.9073	0.110717	1.07976	0.508058	0.806802	1	ENSG00000132485	ENSG00000132485
MIR186	1	complement(71067631..71067716)	0	0	0	0	0	0	ENSG00000207721	ENSG00000207721
ZRANB2-AS2	1	71081324..71489976	0.00502206	0.317747	1.24638	0.768552	0	1	ENSG00000229956	ENSG00000229956
NEGR1	1	complement(71395943..72282539)	1.04313	1.03058	2.04284	9.35184e-05	0.00380079	1	ENSG00000172260	ENSG00000172260
gene:ENSG00000231985	1	71570956..71573558	0	0	0	0	0	0	ENSG00000231985	ENSG00000231985
NEGR1-IT1	1	complement(71794232..71837012)	0	0	0	0	0	0	ENSG00000228853	ENSG00000228853
gene:ENSG00000286863	1	72283170..72753772	0.022407	0.78046	1.71768	0.442411	0.765734	1	ENSG00000286863	ENSG00000286863
gene:ENSG00000225087	1	complement(72636547..72899240)	0.0200927	1.52777	2.88341	0.241872	0	1	ENSG00000225087	ENSG00000225087
RNU6-1246P	1	complement(72717663..72717769)	0	0	0	0	0	0	ENSG00000212366	ENSG00000212366
LINC02796	1	72765031..72791282	0	0	0	0	0	0	ENSG00000227016	ENSG00000227016
LINC02797	1	72793104..72854475	0	0	0	0	0	0	ENSG00000285808	ENSG00000285808
gene:ENSG00000280317	1	complement(72979014..72979314)	0	0	0	0	0	0	ENSG00000280317	ENSG00000280317
RN7SKP19	1	complement(73191604..73191855)	0	0	0	0	0	0	ENSG00000251825	ENSG00000251825
LINC01360	1	73305609..73355253	0.00286971	-2.59235	-6.03081	0.31158	0	1	ENSG00000233973	ENSG00000233973
LINC02238	1	73635216..73715214	0	0	0	0	0	0	ENSG00000223479	ENSG00000223479
gene:ENSG00000285778	1	complement(73787370..73915340)	0.0135744	-2.23325	-4.70192	0.172641	0	1	ENSG00000285778	ENSG00000285778
RNU4ATAC8P	1	73883714..73883822	0	0	0	0	0	0	ENSG00000252005	ENSG00000252005
LRRIQ3	1	complement(74026015..74198187)	0.0100173	1.69964	3.2482	0.178344	0	1	ENSG00000162620	ENSG00000162620
FPGT-TNNI3K	1	74198235..74544393	0.0295303	1.15499	2.22682	0.130894	0.450973	1	ENSG00000259030	ENSG00000259030
FPGT	1	74198238..74234086	0.565082	-0.0282068	-1.01974	0.937431	0.980794	1	ENSG00000254685	ENSG00000254685
TNNI3K	1	74235387..74544428	0	0	0	0	0	0	ENSG00000116783	ENSG00000116783
gene:ENSG00000237324	1	complement(74341579..74378802)	0	0	0	0	0	0	ENSG00000237324	ENSG00000237324
gene:ENSG00000233894	1	74468195..74469543	0.00877347	1.94176	3.84173	0.461387	0	1	ENSG00000233894	ENSG00000233894
LRRC53	1	complement(74469376..74512611)	0.00415029	0.884176	1.84571	0.567214	0	1	ENSG00000162621	ENSG00000162621
ERICH3	1	complement(74568117..74673792)	0.0212289	-3.23165	-9.3934	0.00592441	0.0692797	1	ENSG00000178965	ENSG00000178965
ERICH3-AS1	1	74577430..74626098	0.0206002	0.241574	1.18228	0.776739	0.929964	1	ENSG00000234497	ENSG00000234497
gene:ENSG00000272864	1	complement(74698769..74699333)	0.0214349	1.94197	3.84231	0.461329	0	1	ENSG00000272864	ENSG00000272864
CRYZ	1	complement(74705482..74733408)	4.00203	0.203846	1.15176	0.311329	0.671534	1	ENSG00000116791	ENSG00000116791
TYW3	1	74733152..74766678	5.86949	0.440413	1.35699	0.0256575	0.180353	1	ENSG00000162623	ENSG00000162623
gene:ENSG00000229943	1	74963314..74965118	0	0	0	0	0	0	ENSG00000229943	ENSG00000229943
gene:ENSG00000261213	1	complement(75122518..75123927)	0.00858916	1.94197	3.84231	0.461329	0	1	ENSG00000261213	ENSG00000261213
gene:ENSG00000224127	1	complement(75127830..75133058)	0.0361514	2.79641	6.94709	0.292075	0	1	ENSG00000224127	ENSG00000224127
LHX8	1	75128434..75161533	0.0040454	0.0996873	1.07154	0.947354	0	1	ENSG00000162624	ENSG00000162624
gene:ENSG00000224149	1	complement(75129974..75132576)	0.00406224	-1.80786	-3.50124	0.500286	0	1	ENSG00000224149	ENSG00000224149
RNU6-622P	1	75183045..75183147	0	0	0	0	0	0	ENSG00000206999	ENSG00000206999
SLC44A5	1	complement(75202131..75611116)	0.00153454	-1.80797	-3.5015	0.500256	0	1	ENSG00000137968	ENSG00000137968
RNU6-503P	1	complement(75538015..75538119)	0	0	0	0	0	0	ENSG00000252338	ENSG00000252338
ACADM	1	75724431..75787575	1.45287	0.45665	1.37235	0.0183656	0.145979	1	ENSG00000117054	ENSG00000117054
RABGGTB	1	75786197..75795086	10.3759	0.543253	1.45725	0.00162247	0.0298932	1	ENSG00000137955	ENSG00000137955
SNORD45C	1	75787072..75787150	0	0	0	0	0	0	ENSG00000206620	ENSG00000206620
SNORD45A	1	75787889..75787972	40.0246	0.598716	1.51437	0.21687	0.57354	1	ENSG00000207241	ENSG00000207241
SNORD45B	1	75789477..75789548	0	0	0	0	0	0	ENSG00000201487	ENSG00000201487
MSH4	1	75796882..75913242	0.0233258	4.55626	23.5273	0.0668599	0	1	ENSG00000057468	ENSG00000057468
ASB17	1	complement(75918873..75932404)	0.0192551	-3.03751	-8.21072	0.252833	0	1	ENSG00000154007	ENSG00000154007
gene:ENSG00000225605	1	75926454..76019356	0	0	0	0	0	0	ENSG00000225605	ENSG00000225605
gene:ENSG00000230027	1	76041691..76066349	0.0204629	-3.10987	-8.63303	0.233025	0	1	ENSG00000230027	ENSG00000230027
ST6GALNAC3	1	76074746..76634603	0.0724884	-1.21615	-2.32326	0.0741182	0.335617	1	ENSG00000184005	ENSG00000184005
gene:ENSG00000272855	1	76636877..76637339	0	0	0	0	0	0	ENSG00000272855	ENSG00000272855
RNU6-161P	1	76753135..76753240	0	0	0	0	0	0	ENSG00000199921	ENSG00000199921
LINC02567	1	complement(76758124..76779267)	0.0199757	-1.80786	-3.50124	0.500286	0	1	ENSG00000237552	ENSG00000237552
ST6GALNAC5	1	76867480..77067546	0.813611	1.02151	2.03005	0.036778	0.223144	1	ENSG00000117069	ENSG00000117069
MIR7156	1	77060143..77060202	0	0	0	0	0	0	ENSG00000276081	ENSG00000276081
gene:ENSG00000288543	1	77067920..77078482	0.0363923	0.884396	1.84599	0.575224	0	1	ENSG00000288543	ENSG00000288543
gene:ENSG00000230498	1	77081984..77086402	0.0432366	3.01517	8.08458	0.043278	0	1	ENSG00000230498	ENSG00000230498
PIGK	1	complement(77088989..77219430)	4.65237	-0.0316701	-1.02219	0.861204	0.960094	1	ENSG00000142892	ENSG00000142892
gene:ENSG00000287870	1	77248633..77250826	0	0	0	0	0	0	ENSG00000287870	ENSG00000287870
AK5	1	77282019..77559966	0.58998	-2.17681	-4.52153	2.71667e-05	0.00143881	0.762108	ENSG00000154027	ENSG00000154027
gene:ENSG00000233099	1	complement(77346046..77349585)	0	0	0	0	0	0	ENSG00000233099	ENSG00000233099
RNU7-8P	1	77420325..77420386	0	0	0	0	0	0	ENSG00000251767	ENSG00000251767
gene:ENSG00000287647	1	complement(77431314..77437604)	0.00469454	0.091713	1.06563	0.957995	0	1	ENSG00000287647	ENSG00000287647
ZZZ3	1	complement(77562416..77683419)	7.05831	-0.111066	-1.08003	0.493014	0.798122	1	ENSG00000036549	ENSG00000036549
RN7SL370P	1	77645324..77645618	0	0	0	0	0	0	ENSG00000243437	ENSG00000243437
USP33	1	complement(77695987..77759852)	8.96349	-0.211626	-1.15799	0.193017	0.542936	1	ENSG00000077254	ENSG00000077254
MIGA1	1	77779624..77879539	3.00603	-0.00432867	-1.003	0.980677	0.996217	1	ENSG00000180488	ENSG00000180488
NEXN-AS1	1	complement(77881348..77889539)	0.972687	0.0252914	1.01769	0.949351	0.985763	1	ENSG00000235927	ENSG00000235927
NEXN	1	77888513..77943895	23.8476	0.116526	1.08412	0.479226	0.789496	1	ENSG00000162614	ENSG00000162614
FUBP1	1	complement(77944055..77979110)	24.0384	0.212126	1.15839	0.194753	0.545387	1	ENSG00000162613	ENSG00000162613
DNAJB4	1	77979175..78017964	19.4365	-0.274945	-1.20995	0.101754	0.396244	1	ENSG00000162616	ENSG00000162616
GIPC2	1	77979542..78138444	0.111734	0.975233	1.96596	0.152013	0.484932	1	ENSG00000137960	ENSG00000137960
gene:ENSG00000273338	1	complement(78004346..78004554)	1.2397	0.0996734	1.07153	0.892167	0.969711	1	ENSG00000273338	ENSG00000273338
gene:ENSG00000285928	1	complement(78022565..78024861)	0.00674692	1.94197	3.84231	0.461329	0	1	ENSG00000285928	ENSG00000285928
RNU6-1102P	1	complement(78088988..78089083)	0	0	0	0	0	0	ENSG00000251958	ENSG00000251958
MGC27382	1	78229599..78369464	0.0144282	-1.50125	-2.83088	0.383843	0	1	ENSG00000237413	ENSG00000237413
PTGFR	1	78303884..78540701	0.113459	3.47744	11.1382	0.00425918	0.0561772	1	ENSG00000122420	ENSG00000122420
IFI44L	1	78619902..78646145	0.0163897	-0.572664	-1.48727	0.451897	0.773388	1	ENSG00000137959	ENSG00000137959
IFI44	1	78649796..78664078	0.344999	-1.92363	-3.79377	0.0116834	0.10964	1	ENSG00000137965	ENSG00000137965
ADGRL4	1	complement(78889764..79282124)	0	0	0	0	0	0	ENSG00000162618	ENSG00000162618
gene:ENSG00000282898	1	complement(79323769..79324852)	0	0	0	0	0	0	ENSG00000282898	ENSG00000282898
gene:ENSG00000235011	1	79323769..79324863	0	0	0	0	0	0	ENSG00000235011	ENSG00000235011
LINC02792	1	79325008..79346445	0.0105375	2.73412	6.65352	0.276243	0	1	ENSG00000285462	ENSG00000285462
gene:ENSG00000285409	1	complement(79967733..80051404)	0	0	0	0	0	0	ENSG00000285409	ENSG00000285409
gene:ENSG00000260322	1	80114943..80116918	0	0	0	0	0	0	ENSG00000260322	ENSG00000260322
gene:ENSG00000225598	1	complement(80373364..80374621)	0	0	0	0	0	0	ENSG00000225598	ENSG00000225598
gene:ENSG00000224326	1	complement(80534978..80584363)	0	0	0	0	0	0	ENSG00000224326	ENSG00000224326
LINC01781	1	80535755..80646791	0	0	0	0	0	0	ENSG00000234184	ENSG00000234184
gene:ENSG00000285179	1	81209834..81222076	0	0	0	0	0	0	ENSG00000285179	ENSG00000285179
RN7SKP247	1	81251789..81252096	0	0	0	0	0	0	ENSG00000223026	ENSG00000223026
ADGRL2	1	81306147..81992436	3.86559	0.561569	1.47587	0.000517801	0.0131287	1	ENSG00000117114	ENSG00000117114
gene:ENSG00000227960	1	81505099..81506296	0	0	0	0	0	0	ENSG00000227960	ENSG00000227960
gene:ENSG00000234953	1	complement(81513880..81557702)	0	0	0	0	0	0	ENSG00000234953	ENSG00000234953
gene:ENSG00000236676	1	complement(81585941..81625713)	0	0	0	0	0	0	ENSG00000236676	ENSG00000236676
gene:ENSG00000233290	1	complement(82212413..82848205)	0.00812282	0.930897	1.90646	0.493314	0	1	ENSG00000233290	ENSG00000233290
LINC01362	1	82903183..83166815	0	0	0	0	0	0	ENSG00000230817	ENSG00000230817
LINC01361	1	complement(82970820..82986208)	0.00669235	-0.778798	-1.7157	0.589296	0	1	ENSG00000236268	ENSG00000236268
gene:ENSG00000285782	1	complement(83397555..83425353)	0	0	0	0	0	0	ENSG00000285782	ENSG00000285782
LINC01712	1	83445967..83480024	0.00525044	-1.80797	-3.5015	0.500256	0	1	ENSG00000231364	ENSG00000231364
LINC01725	1	complement(83575776..83861023)	0.0102079	-1.37322	-2.59048	0.174368	0.517611	1	ENSG00000233008	ENSG00000233008
gene:ENSG00000237076	1	83790280..83801465	0	0	0	0	0	0	ENSG00000237076	ENSG00000237076
TTLL7	1	complement(83865024..83999150)	1.90435	0.204167	1.15202	0.35302	0.704426	1	ENSG00000137941	ENSG00000137941
TTLL7-IT1	1	complement(83979118..83984300)	0.132017	0.264704	1.20139	0.692853	0.89684	1	ENSG00000233061	ENSG00000233061
gene:ENSG00000285201	1	84038529..84065031	0	0	0	0	0	0	ENSG00000285201	ENSG00000285201
PRKACB-DT	1	complement(84076331..84077931)	0.442619	0.544624	1.45864	0.313653	0.672746	1	ENSG00000271576	ENSG00000271576
PRKACB	1	84078062..84238498	5.15264	-0.0098436	-1.00685	0.953934	0.987399	1	ENSG00000142875	ENSG00000142875
gene:ENSG00000199959	1	84277321..84277457	0	0	0	0	0	0	ENSG00000199959	ENSG00000199959
SAMD13	1	84298366..84389957	0	0	0	0	0	0	ENSG00000203943	ENSG00000203943
DNASE2B	1	84398484..84415018	0	0	0	0	0	0	ENSG00000137976	ENSG00000137976
gene:ENSG00000285361	1	84477039..84479157	0	0	0	0	0	0	ENSG00000285361	ENSG00000285361
RPF1	1	84479259..84498352	14.0247	0.275976	1.21081	0.125222	0.440967	1	ENSG00000117133	ENSG00000117133
GNG5	1	complement(84498325..84506581)	39.5278	-0.00919508	-1.00639	0.95517	0.987797	1	ENSG00000174021	ENSG00000174021
gene:ENSG00000285851	1	complement(84498350..84556688)	0.118677	-0.916944	-1.88811	0.201868	0.554936	1	ENSG00000285851	ENSG00000285851
SPATA1	1	84506300..84566194	0.0275862	-0.307176	-1.23728	0.730686	0.91278	1	ENSG00000122432	ENSG00000122432
CTBS	1	complement(84549611..84574480)	0.628785	0.130969	1.09503	0.716031	0.906209	1	ENSG00000117151	ENSG00000117151
gene:ENSG00000284882	1	84574129..84583620	0.0327081	-1.8676	-3.64926	0.245871	0	1	ENSG00000284882	ENSG00000284882
gene:ENSG00000285374	1	84607099..84610697	0	0	0	0	0	0	ENSG00000285374	ENSG00000285374
LINC01555	1	complement(84628230..84635020)	0.0144213	-1.20534	-2.30591	0.413928	0	1	ENSG00000180869	ENSG00000180869
SSX2IP	1	complement(84643706..84690803)	6.07917	-0.0946905	-1.06784	0.55353	0.830271	1	ENSG00000117155	ENSG00000117155
gene:ENSG00000285325	1	84785427..84786714	0.00591453	-1.80775	-3.50097	0.500315	0	1	ENSG00000285325	ENSG00000285325
LPAR3	1	complement(84811602..84893206)	0.349831	-5.38783	-41.8696	1.43835e-08	2.98134e-06	0.0004035	ENSG00000171517	ENSG00000171517
MCOLN2	1	complement(84925583..84997113)	0.283164	-2.64576	-6.25824	0.000402885	0.011006	1	ENSG00000153898	ENSG00000153898
DNAI3	1	84999147..85133138	0.0502335	1.57477	2.97888	0.0614989	0.302401	1	ENSG00000162643	ENSG00000162643
MCOLN3	1	complement(85018082..85048500)	0.386457	-4.94682	-30.8419	1.21865e-14	6.96815e-12	3.41867e-10	ENSG00000055732	ENSG00000055732
MIR4423	1	85133794..85133873	0	0	0	0	0	0	ENSG00000266110	ENSG00000266110
gene:ENSG00000280099	1	complement(85152487..85154203)	0	0	0	0	0	0	ENSG00000280099	ENSG00000280099
SYDE2	1	complement(85156889..85201016)	1.64612	-0.308933	-1.23879	0.201047	0.55414	1	ENSG00000097096	ENSG00000097096
C1orf52	1	complement(85249953..85259672)	3.83601	0.146673	1.10701	0.527638	0.817776	1	ENSG00000162642	ENSG00000162642
Y_RNA_27	1	85264296..85264402	0	0	0	0	0	0	ENSG00000223254	ENSG00000223254
BCL10	1	complement(85265776..85276632)	3.94476	0.00414225	1.00288	0.982962	0.996775	1	ENSG00000142867	ENSG00000142867
gene:ENSG00000223653	1	85276388..85448124	0.0358138	-0.171753	-1.12643	0.810503	0.94057	1	ENSG00000223653	ENSG00000223653
DDAH1	1	complement(85318481..85578363)	24.8753	0.243208	1.18362	0.165752	0.504208	1	ENSG00000153904	ENSG00000153904
Y_RNA_28	1	complement(85435175..85435284)	0	0	0	0	0	0	ENSG00000199459	ENSG00000199459
gene:ENSG00000273264	1	85467295..85467660	0	0	0	0	0	0	ENSG00000273264	ENSG00000273264
gene:ENSG00000282057	1	complement(85482281..85578250)	2.13782	-0.410673	-1.32931	0.21504	0.571717	1	ENSG00000282057	ENSG00000282057
gene:ENSG00000272691	1	complement(85578500..85578742)	0	0	0	0	0	0	ENSG00000272691	ENSG00000272691
CCN1	1	85580761..85584589	179.938	-0.239233	-1.18037	0.192597	0.542775	1	ENSG00000142871	ENSG00000142871
SNORD81_1	1	85592280..85592356	0	0	0	0	0	0	ENSG00000199934	ENSG00000199934
gene:ENSG00000230285	1	85599131..85600734	0	0	0	0	0	0	ENSG00000230285	ENSG00000230285
ZNHIT6	1	complement(85649417..85708433)	6.35334	0.232917	1.17521	0.180947	0.52726	1	ENSG00000117174	ENSG00000117174
COL24A1	1	complement(85729233..86156943)	0.0109482	1.48506	2.79929	0.171864	0	1	ENSG00000171502	ENSG00000171502
LINC02795	1	complement(86288704..86320711)	0.0125386	1.76793	3.40566	0.272402	0	1	ENSG00000285210	ENSG00000285210
ODF2L	1	complement(86346824..86396342)	1.70464	-0.326859	-1.25428	0.0935753	0.380144	1	ENSG00000122417	ENSG00000122417
MIR7856	1	complement(86357632..86357687)	0	0	0	0	0	0	ENSG00000278281	ENSG00000278281
CLCA2	1	86424171..86456553	0.0186728	-0.201354	-1.14978	0.831361	0	1	ENSG00000137975	ENSG00000137975
CLCA1	1	86468368..86500259	0	0	0	0	0	0	ENSG00000016490	ENSG00000016490
CLCA4	1	86547078..86580754	0	0	0	0	0	0	ENSG00000016602	ENSG00000016602
CLCA4-AS1_1	1	complement(86571181..86696311)	0.00653698	-2.59246	-6.03127	0.311557	0	1	ENSG00000236915	ENSG00000236915
CLCA4-AS1_2	1	complement(86703502..86704462)	0.247805	0.137918	1.10032	0.848625	0.954804	1	ENSG00000261737	ENSG00000261737
SH3GLB1	1	86704570..86748184	9.00122	-0.251457	-1.19041	0.122155	0.435513	1	ENSG00000097033	ENSG00000097033
gene:ENSG00000284846	1	complement(86821558..86834169)	0.00619474	0.0920342	1.06587	0.957849	0	1	ENSG00000284846	ENSG00000284846
SELENOF	1	complement(86862445..86914424)	15.4815	0.10841	1.07804	0.530975	0.819274	1	ENSG00000183291	ENSG00000183291
HS2ST1	1	86914635..87109982	5.88376	-0.0926936	-1.06636	0.557569	0.832787	1	ENSG00000153936	ENSG00000153936
gene:ENSG00000267734	1	complement(86932199..86934891)	0.0129572	-1.80797	-3.5015	0.500256	0	1	ENSG00000267734	ENSG00000267734
gene:ENSG00000267561	1	86993009..87169204	0.0790297	1.6362	3.10845	0.103165	0.398948	1	ENSG00000267561	ENSG00000267561
LINC01140	1	87129765..87169198	0.0173855	0.180994	1.13367	0.846409	0.953994	1	ENSG00000267272	ENSG00000267272
LINC02801	1	87212669..87264741	0.0155657	0.317533	1.2462	0.757861	0	1	ENSG00000284240	ENSG00000284240
LMO4	1	87328880..87348923	1.01378	-0.0416349	-1.02928	0.887144	0.968022	1	ENSG00000143013	ENSG00000143013
LINC01364	1	complement(87353521..87371683)	0	0	0	0	0	0	ENSG00000227290	ENSG00000227290
PKN2-AS1	1	complement(87620803..88685204)	0.0107884	0.638389	1.55659	0.484783	0.793082	1	ENSG00000237505	ENSG00000237505
gene:ENSG00000279778	1	complement(87805286..87808372)	0	0	0	0	0	0	ENSG00000279778	ENSG00000279778
gene:ENSG00000286758	1	88462936..88464079	0	0	0	0	0	0	ENSG00000286758	ENSG00000286758
RN7SL583P	1	complement(88477828..88478114)	0	0	0	0	0	0	ENSG00000239504	ENSG00000239504
gene:ENSG00000274321	1	88520000..88520170	0	0	0	0	0	0	ENSG00000274321	ENSG00000274321
PKN2	1	88684222..88836255	11.7001	0.107413	1.07729	0.516143	0.812818	1	ENSG00000065243	ENSG00000065243
RNU6-125P	1	88816779..88816885	0	0	0	0	0	0	ENSG00000207234	ENSG00000207234
GTF2B	1	complement(88852633..88891944)	4.55099	0.183263	1.13545	0.441487	0.765438	1	ENSG00000137947	ENSG00000137947
KYAT3	1	complement(88935773..88992953)	10.8061	0.158539	1.11616	0.416196	0.748845	1	ENSG00000137944	ENSG00000137944
RBMXL1	1	complement(88979456..88992960)	2.97979	0.117881	1.08514	0.584883	0.847551	1	ENSG00000213516	ENSG00000213516
GBP3	1	complement(89006679..89022894)	3.03106	0.00896169	1.00623	0.968496	0.992649	1	ENSG00000117226	ENSG00000117226
Y_RNA_29	1	complement(89020246..89020365)	0	0	0	0	0	0	ENSG00000202385	ENSG00000202385
GBP1	1	complement(89051882..89065360)	4.72435	1.00116	2.00161	0.000329969	0.00973584	1	ENSG00000117228	ENSG00000117228
GBP2	1	complement(89106132..89150456)	0.0309421	1.21833	2.32677	0.104916	0.40141	1	ENSG00000162645	ENSG00000162645
gene:ENSG00000286802	1	89128432..89144695	0.00397126	-2.59224	-6.03035	0.311603	0	1	ENSG00000286802	ENSG00000286802
GBP7	1	complement(89131742..89176009)	0.00497974	1.94197	3.84231	0.461329	0	1	ENSG00000213512	ENSG00000213512
GBP4	1	complement(89181144..89198942)	0.00326506	2.73433	6.65452	0.2762	0	1	ENSG00000162654	ENSG00000162654
gene:ENSG00000284734	1	89198714..89207040	0	0	0	0	0	0	ENSG00000284734	ENSG00000284734
GBP5	1	complement(89258950..89272804)	0.00817019	1.04611	2.06495	0.423323	0	1	ENSG00000154451	ENSG00000154451
gene:ENSG00000237568	1	89260582..89269754	0	0	0	0	0	0	ENSG00000237568	ENSG00000237568
GBP6	1	89364059..89388160	0.00992084	3.70427	13.0346	0.15272	0	1	ENSG00000183347	ENSG00000183347
gene:ENSG00000286548	1	complement(89427533..89525472)	0.00712817	3.61841	12.2815	0.158577	0	1	ENSG00000286548	ENSG00000286548
LRRC8B	1	89524829..89597861	0.0503574	1.04151	2.05838	0.121327	0.433386	1	ENSG00000197147	ENSG00000197147
gene:ENSG00000288629	1	89579592..89579654	0	0	0	0	0	0	ENSG00000288629	ENSG00000288629
LRRC8C-DT	1	complement(89581291..89632916)	0.0430968	0.219805	1.16458	0.684518	0.8944	1	ENSG00000231999	ENSG00000231999
gene:ENSG00000230735	1	89629725..89676386	0	0	0	0	0	0	ENSG00000230735	ENSG00000230735
LRRC8C	1	89633072..89769903	1.93054	0.0450145	1.03169	0.807203	0.939825	1	ENSG00000171488	ENSG00000171488
gene:ENSG00000271949	1	89633140..89933250	0.0121407	1.94176	3.84173	0.461387	0	1	ENSG00000271949	ENSG00000271949
gene:ENSG00000231613	1	89788914..89790492	0	0	0	0	0	0	ENSG00000231613	ENSG00000231613
LRRC8D-DT	1	complement(89820174..89820868)	0.790001	-0.950562	-1.93262	0.112102	0.416323	1	ENSG00000272931	ENSG00000272931
LRRC8D	1	89821014..89936611	12.7998	0.344704	1.26989	0.037921	0.227171	1	ENSG00000171492	ENSG00000171492
gene:ENSG00000272672	1	89939601..89940147	0.060687	-0.779233	-1.71622	0.590843	0	1	ENSG00000272672	ENSG00000272672
RN7SKP272	1	complement(89987713..89987944)	0	0	0	0	0	0	ENSG00000252797	ENSG00000252797
ZNF326	1	89995110..90035533	7.2641	0.116527	1.08412	0.475103	0.787031	1	ENSG00000162664	ENSG00000162664
gene:ENSG00000287015	1	90045998..90047109	0	0	0	0	0	0	ENSG00000287015	ENSG00000287015
gene:ENSG00000287406	1	90242088..90284188	0	0	0	0	0	0	ENSG00000287406	ENSG00000287406
RNU6-695P	1	complement(90253456..90253559)	0	0	0	0	0	0	ENSG00000212459	ENSG00000212459
gene:ENSG00000287372	1	complement(90388193..90420396)	0.0144378	1.52787	2.88359	0.262078	0	1	ENSG00000287372	ENSG00000287372
LINC02787	1	complement(90510910..90533472)	0	0	0	0	0	0	ENSG00000229201	ENSG00000229201
SNORD3G	1	90657750..90657964	0	0	0	0	0	0	ENSG00000199666	ENSG00000199666
BARHL2	1	complement(90711539..90717302)	0	0	0	0	0	0	ENSG00000143032	ENSG00000143032
gene:ENSG00000287076	1	90719576..90725620	0.00461185	0.0921497	1.06596	0.957795	0	1	ENSG00000287076	ENSG00000287076
LINC02609	1	complement(90769086..90851658)	0.0110831	0.00312002	1.00216	0.996905	0.999513	1	ENSG00000233593	ENSG00000233593
LINC02788	1	90835660..90849472	0	0	0	0	0	0	ENSG00000285532	ENSG00000285532
LINC01763	1	90851122..90855253	0.00376321	-1.80775	-3.50097	0.500315	0	1	ENSG00000225446	ENSG00000225446
gene:ENSG00000272094	1	complement(90860550..90862920)	0	0	0	0	0	0	ENSG00000272094	ENSG00000272094
ZNF644	1	complement(90915298..91022272)	9.5238	0.0522689	1.03689	0.756027	0.922679	1	ENSG00000122482	ENSG00000122482
HFM1	1	complement(91260766..91404856)	0	0	0	0	0	0	ENSG00000162669	ENSG00000162669
Y_RNA_30	1	91261625..91261724	0	0	0	0	0	0	ENSG00000206817	ENSG00000206817
CDC7	1	91500851..91525764	8.96905	0.314355	1.24346	0.0742197	0.335893	1	ENSG00000097046	ENSG00000097046
TGFBR3	1	complement(91680343..91906335)	0.917496	-0.753734	-1.68615	0.0104206	0.102133	1	ENSG00000069702	ENSG00000069702
RN7SL653P	1	complement(91829774..91830066)	0.0659799	-2.65478	-6.29748	0.325112	0	1	ENSG00000239794	ENSG00000239794
BRDT	1	91949343..92014426	0.00448662	-1.17802	-2.26266	0.4971	0	1	ENSG00000137948	ENSG00000137948
EPHX4	1	92029985..92063538	0.0500316	-1.881	-3.6833	0.098353	0	1	ENSG00000172031	ENSG00000172031
SETSIP	1	complement(92074533..92075441)	0.0174708	-2.59235	-6.03081	0.31158	0	1	ENSG00000230667	ENSG00000230667
BTBD8	1	92080305..92184725	0.0856577	-0.0423764	-1.02981	0.94502	0.984399	1	ENSG00000189195	ENSG00000189195
gene:ENSG00000273487	1	92189237..92190707	0.0187327	2.79641	6.94709	0.292061	0	1	ENSG00000273487	ENSG00000273487
C1orf146	1	92217915..92245813	0	0	0	0	0	0	ENSG00000203910	ENSG00000203910
GLMN	1	complement(92246402..92298987)	3.19842	0.0153325	1.01068	0.953223	0.987027	1	ENSG00000174842	ENSG00000174842
RPAP2	1	92299059..92402056	1.73553	0.0118305	1.00823	0.946015	0.984785	1	ENSG00000122484	ENSG00000122484
RN7SL824P	1	complement(92402389..92402685)	0	0	0	0	0	0	ENSG00000242764	ENSG00000242764
GFI1	1	complement(92473043..92486925)	0.0728647	0.383755	1.30473	0.533777	0.820565	1	ENSG00000162676	ENSG00000162676
EVI5	1	complement(92508696..92792404)	5.20843	-0.104932	-1.07544	0.51803	0.813243	1	ENSG00000067208	ENSG00000067208
RNU4-59P	1	complement(92700819..92700934)	0	0	0	0	0	0	ENSG00000201317	ENSG00000201317
RPL5	1	92832013..92841924	228.557	0.182926	1.13518	0.262805	0.625677	1	ENSG00000122406	ENSG00000122406
DIPK1A	1	complement(92832737..92961522)	2.90255	0.507421	1.42151	0.100679	0.393649	1	ENSG00000154511	ENSG00000154511
SNORD21	1	92837289..92837383	5.47199	0.0118965	1.00828	0.988599	0.997284	1	ENSG00000206680	ENSG00000206680
SNORA66	1	92840719..92840851	3.73894	0.287833	1.2208	0.631094	0.870248	1	ENSG00000207523	ENSG00000207523
gene:ENSG00000207022	1	92846059..92846182	0	0	0	0	0	0	ENSG00000207022	ENSG00000207022
RNU6-970P	1	complement(92969604..92969710)	0	0	0	0	0	0	ENSG00000252121	ENSG00000252121
RN7SL692P	1	complement(92974827..92975114)	0	0	0	0	0	0	ENSG00000239710	ENSG00000239710
gene:ENSG00000287797	1	92978265..92987367	0.0304456	4.37303	20.7211	0.0784888	0	1	ENSG00000287797	ENSG00000287797
RNU6-210P	1	93010257..93010351	0	0	0	0	0	0	ENSG00000252752	ENSG00000252752
RN7SKP123	1	93026252..93026542	0	0	0	0	0	0	ENSG00000222664	ENSG00000222664
Y_RNA_31	1	complement(93027410..93027506)	0	0	0	0	0	0	ENSG00000251837	ENSG00000251837
MTF2	1	93079235..93139079	4.72036	0.0137748	1.00959	0.938362	0.981203	1	ENSG00000143033	ENSG00000143033
TMED5	1	complement(93149742..93180516)	9.37555	0.176523	1.13016	0.261703	0.625475	1	ENSG00000117500	ENSG00000117500
CCDC18	1	93179919..93278730	4.58079	0.0682577	1.04845	0.71345	0.905223	1	ENSG00000122483	ENSG00000122483
CCDC18-AS1	1	complement(93262186..93346025)	0.206239	0.393834	1.31388	0.394639	0.735848	1	ENSG00000223745	ENSG00000223745
DR1	1	93345907..93369493	8.77334	0.258241	1.19602	0.094717	0.383072	1	ENSG00000117505	ENSG00000117505
Y_RNA_32	1	93385711..93385817	0	0	0	0	0	0	ENSG00000207379	ENSG00000207379
FNBP1L	1	93448118..93554661	5.66391	0.165422	1.12149	0.317169	0.675279	1	ENSG00000137942	ENSG00000137942
BCAR3	1	complement(93561741..93847150)	9.15149	-0.0502973	-1.03548	0.79969	0.936604	1	ENSG00000137936	ENSG00000137936
BCAR3-AS1	1	93592199..93605573	0.00619791	1.94197	3.84231	0.461329	0	1	ENSG00000224093	ENSG00000224093
MIR760	1	93846832..93846911	0	0	0	0	0	0	ENSG00000211575	ENSG00000211575
gene:ENSG00000260464	1	93847174..93848939	0.201838	-0.923948	-1.8973	0.176719	0.521787	1	ENSG00000260464	ENSG00000260464
DNTTIP2	1	complement(93866284..93879918)	16.0027	0.0702892	1.04993	0.64207	0.875648	1	ENSG00000067334	ENSG00000067334
GCLM	1	complement(93885199..93909456)	9.06568	0.138304	1.10061	0.477606	0.788422	1	ENSG00000023909	ENSG00000023909
ABCA4	1	complement(93992834..94121148)	0.0011872	1.94186	3.842	0.46136	0	1	ENSG00000198691	ENSG00000198691
gene:ENSG00000233482	1	94145111..94145619	0	0	0	0	0	0	ENSG00000233482	ENSG00000233482
ARHGAP29	1	complement(94148988..94275068)	11.5719	-0.00235613	-1.00163	0.989283	0.997463	1	ENSG00000137962	ENSG00000137962
RN7SL440P	1	94150738..94151080	0	0	0	0	0	0	ENSG00000264963	ENSG00000264963
ARHGAP29-AS1	1	94247819..94411036	0.0238417	-0.170982	-1.12582	0.848222	0.954707	1	ENSG00000226835	ENSG00000226835
gene:ENSG00000236098	1	complement(94318479..94324569)	0.0431537	-0.405473	-1.32452	0.766173	0	1	ENSG00000236098	ENSG00000236098
gene:ENSG00000286692	1	complement(94417743..94418228)	0.0747575	0.185376	1.13711	0.897339	0	1	ENSG00000286692	ENSG00000286692
ABCD3	1	94418389..94518666	6.92188	0.351844	1.27619	0.0549645	0.284464	1	ENSG00000117528	ENSG00000117528
F3	1	complement(94529173..94541759)	101.217	0.244799	1.18493	0.226789	0.586222	1	ENSG00000117525	ENSG00000117525
gene:ENSG00000223675	1	complement(94585556..94592297)	0.0036573	0.0919325	1.0658	0.957896	0	1	ENSG00000223675	ENSG00000223675
MIR378G	1	complement(94745860..94745900)	0	0	0	0	0	0	ENSG00000263526	ENSG00000263526
SLC44A3	1	94820342..94895246	0.0581075	0.566588	1.48102	0.467138	0.782353	1	ENSG00000143036	ENSG00000143036
CNN3	1	complement(94896949..94927223)	119.142	0.557237	1.47145	0.00140078	0.0267601	1	ENSG00000117519	ENSG00000117519
CNN3-DT	1	94927361..94963616	0.679737	-0.313067	-1.24235	0.48344	0.792447	1	ENSG00000235501	ENSG00000235501
ALG14	1	complement(94974405..95072951)	0.589237	0.12626	1.09146	0.672749	0.888816	1	ENSG00000172339	ENSG00000172339
ALG14-AS1	1	95061596..95067545	0	0	0	0	0	0	ENSG00000230427	ENSG00000230427
TLCD4	1	95117355..95197607	1.78004	0.561926	1.47624	0.0350735	0.216687	1	ENSG00000152078	ENSG00000152078
TLCD4-RWDD3	1	95117923..95247225	0.253439	-0.00146174	-1.00101	0.998032	0.9996	1	ENSG00000271092	ENSG00000271092
gene:ENSG00000231992	1	95120147..95138554	0.0903507	0.0262365	1.01835	0.984377	0	1	ENSG00000231992	ENSG00000231992
Y_RNA_33	1	complement(95125511..95125609)	0	0	0	0	0	0	ENSG00000206679	ENSG00000206679
gene:ENSG00000226026	1	complement(95161676..95233982)	0.0515414	-0.185532	-1.13724	0.801363	0.937146	1	ENSG00000226026	ENSG00000226026
RWDD3	1	95234210..95247225	2.34573	-0.077987	-1.05554	0.809928	0.94057	1	ENSG00000122481	ENSG00000122481
gene:ENSG00000228852	1	complement(95243167..95278940)	0	0	0	0	0	0	ENSG00000228852	ENSG00000228852
gene:ENSG00000287919	1	95282233..95287702	0.00254286	-1.80775	-3.50097	0.500315	0	1	ENSG00000287919	ENSG00000287919
LINC01760	1	complement(95310928..95318263)	0	0	0	0	0	0	ENSG00000228504	ENSG00000228504
LINC01650	1	complement(95351251..95352676)	0.0307119	3.42834	10.7655	0.198212	0	1	ENSG00000230434	ENSG00000230434
gene:ENSG00000237954	1	complement(95356229..95381000)	0	0	0	0	0	0	ENSG00000237954	ENSG00000237954
LINC01761	1	95474737..95479356	0.00854073	-3.09773	-8.5607	0.219809	0	1	ENSG00000233907	ENSG00000233907
LINC02607	1	95510059..95782342	0.00697756	2.0657	4.18637	0.19087	0	1	ENSG00000228971	ENSG00000228971
gene:ENSG00000271252	1	95743096..95759470	0	0	0	0	0	0	ENSG00000271252	ENSG00000271252
LINC02790	1	95937901..96022890	0.00344724	-1.80797	-3.5015	0.500256	0	1	ENSG00000237435	ENSG00000237435
RNU1-130P	1	96225901..96226060	0	0	0	0	0	0	ENSG00000200800	ENSG00000200800
LINC01787	1	complement(96254069..96374125)	0.0405454	2.72719	6.62166	0.0952788	0	1	ENSG00000231987	ENSG00000231987
RN7SL831P	1	96583209..96583527	0.0318087	1.94186	3.842	0.46136	0	1	ENSG00000241992	ENSG00000241992
RN7SKP270	1	complement(96695856..96696167)	0	0	0	0	0	0	ENSG00000223229	ENSG00000223229
PTBP2	1	96721665..96823738	1.099	-0.261173	-1.19845	0.199886	0.552786	1	ENSG00000117569	ENSG00000117569
DPYD	1	complement(97077743..97995000)	2.57035	-1.9406	-3.83866	4.16384e-05	0.00198977	1	ENSG00000188641	ENSG00000188641
DPYD-AS1	1	97095923..97322955	0	0	0	0	0	0	ENSG00000232878	ENSG00000232878
DPYD-IT1	1	complement(97394154..97420141)	0.0345727	-2.59224	-6.03035	0.311603	0	1	ENSG00000232542	ENSG00000232542
DPYD-AS2	1	97796921..97798066	0	0	0	0	0	0	ENSG00000235777	ENSG00000235777
MIR137HG	1	complement(97933474..98049863)	0.533156	-0.991317	-1.988	0.00526787	0.0642766	1	ENSG00000225206	ENSG00000225206
gene:ENSG00000259946	1	complement(97967005..97968814)	0.046659	-1.97756	-3.93827	0.150398	0	1	ENSG00000259946	ENSG00000259946
MIR2682	1	complement(98045242..98045351)	0	0	0	0	0	0	ENSG00000284247	ENSG00000284247
MIR137	1	complement(98046070..98046171)	0	0	0	0	0	0	ENSG00000284202	ENSG00000284202
gene:ENSG00000285922	1	complement(98052077..98054592)	0.0294033	0.106275	1.07645	0.927297	0	1	ENSG00000285922	ENSG00000285922
LINC01776	1	98210747..98272658	0.0999211	-0.890635	-1.85399	0.267881	0.62972	1	ENSG00000226053	ENSG00000226053
gene:ENSG00000280040	1	complement(98660388..98661059)	0	0	0	0	0	0	ENSG00000280040	ENSG00000280040
SNX7	1	98661701..98760500	11.3354	-0.295118	-1.22699	0.117082	0.425478	1	ENSG00000162627	ENSG00000162627
PLPPR5	1	complement(98890245..99005032)	0.00431879	0.884278	1.84584	0.621368	0	1	ENSG00000117598	ENSG00000117598
gene:ENSG00000232825	1	99004276..99244794	0.00202487	0.0921497	1.06596	0.957795	0	1	ENSG00000232825	ENSG00000232825
PLPPR4	1	99264292..99309590	0.00698561	0.25106	1.19008	0.862062	0	1	ENSG00000117600	ENSG00000117600
LINC01708	1	complement(99472332..99600995)	0	0	0	0	0	0	ENSG00000224445	ENSG00000224445
PALMD	1	99646113..99694541	0.0789974	-1.52003	-2.86798	0.00948293	0.0958424	1	ENSG00000099260	ENSG00000099260
FRRS1	1	complement(99703970..99766635)	0.182603	-0.761471	-1.69522	0.137088	0.461278	1	ENSG00000156869	ENSG00000156869
RNU4-75P	1	complement(99784740..99784885)	0	0	0	0	0	0	ENSG00000201491	ENSG00000201491
Y_RNA_34	1	99791662..99791753	0	0	0	0	0	0	ENSG00000202254	ENSG00000202254
AGL	1	99850361..99924023	2.29343	0.22115	1.16566	0.262596	0.625627	1	ENSG00000162688	ENSG00000162688
gene:ENSG00000228084	1	complement(99968383..99969864)	0.359461	-0.00496637	-1.00345	0.99386	0.999072	1	ENSG00000228084	ENSG00000228084
SLC35A3	1	99969351..100035634	1.1066	-0.0281309	-1.01969	0.876374	0.965135	1	ENSG00000117620	ENSG00000117620
gene:ENSG00000283761	1	99970011..100083321	0.991806	-0.345166	-1.2703	0.475104	0.787031	1	ENSG00000283761	ENSG00000283761
RNU6-750P	1	99978939..99979045	0	0	0	0	0	0	ENSG00000212248	ENSG00000212248
RNU6-1318P	1	complement(100000637..100000739)	0	0	0	0	0	0	ENSG00000202259	ENSG00000202259
MFSD14A	1	100038095..100083377	10.3269	-0.277093	-1.21175	0.10815	0.407505	1	ENSG00000156875	ENSG00000156875
gene:ENSG00000241073	1	complement(100057990..100084471)	0	0	0	0	0	0	ENSG00000241073	ENSG00000241073
SASS6	1	complement(100083563..100132955)	4.92229	0.0803731	1.05729	0.672066	0.888595	1	ENSG00000156876	ENSG00000156876
TRMT13	1	100133150..100150498	2.47133	1.00465	2.00645	0.00138929	0.0266018	1	ENSG00000122435	ENSG00000122435
LRRC39	1	complement(100148448..100178273)	0.0886643	-0.333812	-1.26034	0.715696	0.906206	1	ENSG00000122477	ENSG00000122477
DBT	1	complement(100186919..100249834)	1.29488	0.611202	1.52753	0.0353284	0.217613	1	ENSG00000137992	ENSG00000137992
gene:ENSG00000285530	1	100220488..100253414	0.0106507	0.104741	1.0753	0.929945	0	1	ENSG00000285530	ENSG00000285530
RTCA-AS1	1	complement(100251528..100266179)	0.126528	-0.857132	-1.81143	0.0792467	0.346639	1	ENSG00000224616	ENSG00000224616
RTCA	1	100266216..100292769	16.7878	0.110036	1.07926	0.498326	0.8014	1	ENSG00000137996	ENSG00000137996
MIR553	1	100281241..100281308	0	0	0	0	0	0	ENSG00000207750	ENSG00000207750
gene:ENSG00000223906	1	100344477..100345242	0	0	0	0	0	0	ENSG00000223906	ENSG00000223906
CDC14A	1	100345001..100520277	0.977629	0.42831	1.34566	0.151641	0.484726	1	ENSG00000079335	ENSG00000079335
gene:ENSG00000228086	1	complement(100462399..100485997)	0	0	0	0	0	0	ENSG00000228086	ENSG00000228086
GPR88	1	100538139..100542021	0.016101	1.52755	2.88296	0.255879	0	1	ENSG00000181656	ENSG00000181656
LINC01349	1	complement(100627049..100640613)	0	0	0	0	0	0	ENSG00000230402	ENSG00000230402
gene:ENSG00000285525	1	100628230..100641723	0	0	0	0	0	0	ENSG00000285525	ENSG00000285525
VCAM1	1	100719742..100739045	0	0	0	0	0	0	ENSG00000162692	ENSG00000162692
EXTL2	1	complement(100872372..100895179)	2.31621	0.100851	1.07241	0.712367	0.90473	1	ENSG00000162694	ENSG00000162694
gene:ENSG00000273204	1	100894928..100895356	0.405976	0.653275	1.57273	0.423745	0.754297	1	ENSG00000273204	ENSG00000273204
SLC30A7	1	100896076..100981757	6.21644	-0.19751	-1.14672	0.236863	0.598929	1	ENSG00000162695	ENSG00000162695
DPH5	1	complement(100989623..101026088)	4.04903	0.296022	1.22775	0.231042	0.592047	1	ENSG00000117543	ENSG00000117543
gene:ENSG00000235795	1	100995473..100996260	0.1521	0.161506	1.11845	0.862025	0.960237	1	ENSG00000235795	ENSG00000235795
gene:ENSG00000233184	1	101025844..101090513	0.154224	-0.0403092	-1.02833	0.92796	0.978075	1	ENSG00000233184	ENSG00000233184
gene:ENSG00000252765	1	101133153..101133339	0	0	0	0	0	0	ENSG00000252765	ENSG00000252765
gene:ENSG00000225938	1	complement(101235683..101236528)	0.0788137	-0.7789	-1.71582	0.574318	0	1	ENSG00000225938	ENSG00000225938
S1PR1	1	101236865..101243713	2.22663	-0.802032	-1.74355	0.0189758	0.149343	1	ENSG00000170989	ENSG00000170989
LINC01307	1	101323337..101390303	0.0078078	-1.80797	-3.5015	0.500256	0	1	ENSG00000231671	ENSG00000231671
LINC01709	1	101639509..101787572	0.00354542	1.94186	3.842	0.46136	0	1	ENSG00000226715	ENSG00000226715
RNU6-965P	1	complement(101728642..101728737)	0	0	0	0	0	0	ENSG00000252530	ENSG00000252530
OLFM3	1	complement(101802560..101996926)	0.0128347	1.48234	2.79401	0.306159	0	1	ENSG00000118733	ENSG00000118733
RNU6-352P	1	101859851..101859957	0	0	0	0	0	0	ENSG00000252717	ENSG00000252717
gene:ENSG00000233359	1	complement(102199739..102389630)	0	0	0	0	0	0	ENSG00000233359	ENSG00000233359
gene:ENSG00000230864	1	complement(102763322..102853842)	0	0	0	0	0	0	ENSG00000230864	ENSG00000230864
COL11A1	1	complement(102876467..103108872)	0.00244832	2.73444	6.65499	0.284166	0	1	ENSG00000060718	ENSG00000060718
gene:ENSG00000230759	1	103414879..103425465	0	0	0	0	0	0	ENSG00000230759	ENSG00000230759
gene:ENSG00000224613	1	complement(103415980..103525511)	0.0043658	1.94197	3.84231	0.461329	0	1	ENSG00000224613	ENSG00000224613
RN7SKP285	1	103523562..103523879	0	0	0	0	0	0	ENSG00000222069	ENSG00000222069
RNPC3	1	103525691..103555239	1.20026	0.0854613	1.06103	0.774531	0.929729	1	ENSG00000185946	ENSG00000185946
AMY2B	1	103553815..103579534	0.0279429	-0.981469	-1.97447	0.180466	0.526779	1	ENSG00000240038	ENSG00000240038
AMY2A	1	103617427..103625780	0	0	0	0	0	0	ENSG00000243480	ENSG00000243480
AMY1A	1	103655760..103664554	0	0	0	0	0	0	ENSG00000237763	ENSG00000237763
AMY1B	1	complement(103687415..103696454)	0	0	0	0	0	0	ENSG00000174876	ENSG00000174876
AMY1C	1	103745323..103758726	0	0	0	0	0	0	ENSG00000187733	ENSG00000187733
gene:ENSG00000285981	1	complement(104998406..105032365)	0	0	0	0	0	0	ENSG00000285981	ENSG00000285981
LINC01676	1	complement(105587575..105618991)	0.00286831	-1.80786	-3.50124	0.500286	0	1	ENSG00000230768	ENSG00000230768
LINC01677	1	complement(105927620..106028277)	0.00286647	-1.80786	-3.50124	0.500286	0	1	ENSG00000233047	ENSG00000233047
gene:ENSG00000237480	1	105956694..106124564	0.00402856	0.983681	1.9775	0.496052	0	1	ENSG00000237480	ENSG00000237480
LINC01661	1	106818224..106865316	0	0	0	0	0	0	ENSG00000237460	ENSG00000237460
PRMT6	1	107056674..107067636	3.32431	0.319284	1.24771	0.157167	0.492748	1	ENSG00000198890	ENSG00000198890
NTNG1	1	107140007..107484923	0.0137928	1.83099	3.55781	0.090332	0	1	ENSG00000162631	ENSG00000162631
VAV3	1	complement(107571161..107965180)	0	0	0	0	0	0	ENSG00000134215	ENSG00000134215
MIR7852	1	107897223..107897304	0	0	0	0	0	0	ENSG00000275455	ENSG00000275455
VAV3-AS1	1	107964443..107994607	0	0	0	0	0	0	ENSG00000230489	ENSG00000230489
LINC02785	1	108040263..108076020	0.00671039	-3.34678	-10.1737	0.212369	0	1	ENSG00000226822	ENSG00000226822
SLC25A24	1	complement(108134043..108200849)	12.8466	0.299732	1.23092	0.0585524	0.294163	1	ENSG00000085491	ENSG00000085491
gene:ENSG00000260879	1	108199926..108201491	0.18379	-0.50977	-1.42382	0.424953	0.754416	1	ENSG00000260879	ENSG00000260879
gene:ENSG00000280186	1	108200413..108202743	0	0	0	0	0	0	ENSG00000280186	ENSG00000280186
NBPF4	1	complement(108222464..108244081)	0	0	0	0	0	0	ENSG00000196427	ENSG00000196427
gene:ENSG00000238122	1	complement(108261196..108273689)	0.00808171	2.73433	6.65452	0.2762	0	1	ENSG00000238122	ENSG00000238122
gene:ENSG00000224698	1	108420689..108433184	0.00488139	1.94197	3.84231	0.461329	0	1	ENSG00000224698	ENSG00000224698
NBPF6	1	108450282..108471002	0.00392382	1.94186	3.842	0.46136	0	1	ENSG00000186086	ENSG00000186086
FAM102B	1	108560089..108644900	1.14469	-0.605757	-1.52178	0.0339394	0.211971	1	ENSG00000162636	ENSG00000162636
HENMT1	1	complement(108648290..108661526)	0.00499205	1.94197	3.84231	0.461329	0	1	ENSG00000162639	ENSG00000162639
gene:ENSG00000285923	1	108661533..108666246	0	0	0	0	0	0	ENSG00000285923	ENSG00000285923
PRPF38B	1	108692310..108702928	11.2546	0.222725	1.16694	0.183282	0.53037	1	ENSG00000134186	ENSG00000134186
FNDC7	1	108712908..108742749	0.011758	3.42834	10.7655	0.198262	0	1	ENSG00000143107	ENSG00000143107
gene:ENSG00000232971	1	complement(108734256..108734725)	0	0	0	0	0	0	ENSG00000232971	ENSG00000232971
STXBP3	1	108746674..108809523	4.25898	0.123111	1.08908	0.500337	0.80229	1	ENSG00000116266	ENSG00000116266
AKNAD1	1	complement(108815898..108963484)	0.0196338	0.999472	1.99927	0.369076	0	1	ENSG00000162641	ENSG00000162641
SPATA42	1	108857217..108858524	0	0	0	0	0	0	ENSG00000203897	ENSG00000203897
GPSM2	1	108875350..108934545	2.27294	-0.171292	-1.12607	0.33878	0.692564	1	ENSG00000121957	ENSG00000121957
CLCC1	1	complement(108927361..108963504)	4.26162	0.0552798	1.03906	0.726667	0.91083	1	ENSG00000121940	ENSG00000121940
WDR47	1	complement(108970214..109042113)	4.41988	0.0753767	1.05364	0.690697	0.896175	1	ENSG00000085433	ENSG00000085433
TAF13	1	complement(109062486..109076003)	10.0909	0.0487494	1.03437	0.82383	0.94453	1	ENSG00000197780	ENSG00000197780
TMEM167B-DT	1	complement(109087971..109090858)	0.275882	0.0515	1.03634	0.922212	0.976755	1	ENSG00000273382	ENSG00000273382
TMEM167B	1	109090764..109096934	3.19455	-0.0693209	-1.04922	0.763452	0.925403	1	ENSG00000215717	ENSG00000215717
SCARNA2	1	109100193..109100612	9.94389	4.82558	28.3559	0.000371445	0.0103518	1	ENSG00000278249	ENSG00000278249
gene:ENSG00000270066	1	109100193..109100619	52.9717	-0.126798	-1.09187	0.565075	0.837661	1	ENSG00000270066	ENSG00000270066
C1orf194	1	complement(109105951..109113857)	0.0169482	-3.03751	-8.21072	0.252855	0	1	ENSG00000179902	ENSG00000179902
ELAPOR1	1	109113679..109206781	0.114375	0.401672	1.32104	0.497701	0.800939	1	ENSG00000116299	ENSG00000116299
SARS1	1	109213918..109238182	33.203	0.146681	1.10702	0.327387	0.683067	1	ENSG00000031698	ENSG00000031698
CELSR2	1	109249539..109275751	2.55501	0.432325	1.34941	0.100173	0.393166	1	ENSG00000143126	ENSG00000143126
PSRC1	1	complement(109279556..109283186)	17.3954	-0.215831	-1.16137	0.178392	0.523466	1	ENSG00000134222	ENSG00000134222
MYBPHL	1	complement(109292365..109307011)	0	0	0	0	0	0	ENSG00000221986	ENSG00000221986
SORT1	1	complement(109309568..109397918)	15.1233	0.27519	1.21015	0.0727961	0.33234	1	ENSG00000134243	ENSG00000134243
PSMA5	1	complement(109399042..109426448)	13.207	0.206643	1.154	0.206752	0.560099	1	ENSG00000143106	ENSG00000143106
SYPL2	1	109466546..109482134	0.253481	0.469395	1.38453	0.393452	0.735019	1	ENSG00000143028	ENSG00000143028
ATXN7L2	1	109483479..109492804	1.40989	0.136266	1.09906	0.635764	0.872413	1	ENSG00000162650	ENSG00000162650
CYB561D1	1	109494052..109502932	1.21428	-0.213725	-1.15968	0.455529	0.774568	1	ENSG00000174151	ENSG00000174151
AMIGO1	1	complement(109504178..109509738)	1.36181	-0.291585	-1.22398	0.34544	0.698775	1	ENSG00000181754	ENSG00000181754
GPR61	1	109539872..109548406	0.0203886	0.211425	1.15783	0.834928	0	1	ENSG00000156097	ENSG00000156097
gene:ENSG00000254942	1	complement(109539906..109543837)	0	0	0	0	0	0	ENSG00000254942	ENSG00000254942
GNAI3	1	109548615..109600195	15.7456	0.124024	1.08977	0.449454	0.771507	1	ENSG00000065135	ENSG00000065135
RNU6V	1	complement(109591534..109591640)	0	0	0	0	0	0	ENSG00000206832	ENSG00000206832
gene:ENSG00000225113	1	109596225..109597781	0	0	0	0	0	0	ENSG00000225113	ENSG00000225113
[truncated: 43,395 more rows]
